# Supplementary material for: Methyl 2-{[3-(4,6-dimethoxy­pyrimidin-2-yl)ureido]sulfonyl­meth­yl}benzoate
Source: Acta Crystallogr Sect E Struct Rep Online. 2008 Feb 27;64(Pt 3):o632. doi: 10.1107/S1600536808005011 (PMC2960801; doi:10.1107/S1600536808005011)
Supplement: Supplementary file 2 [file e-64-0o632-Isup2.hkl]

# 
# h,k,l, Fc-squared, Fo-squared, sigma(Fo-squared) and status flag 
# 
data_I
_shelx_title ' X in C2/c' 
_shelx_refln_list_code          4 
_shelx_F_calc_maximum      392.76 
_exptl_crystal_F_000      1712.00 
_reflns_d_resolution_high  0.8343 
 
loop_ 
 _symmetry_equiv_pos_as_xyz 
 'x, y, z' 
 '-x, y, -z+1/2' 
 'x+1/2, y+1/2, z' 
 '-x+1/2, y+1/2, -z+1/2' 
 '-x, -y, -z' 
 'x, -y, z-1/2' 
 '-x+1/2, -y+1/2, -z' 
 'x+1/2, -y+1/2, z-1/2' 
 
_cell_length_a    33.8310 
_cell_length_b     6.9020 
_cell_length_c    16.0210 
_cell_angle_alpha  90.000 
_cell_angle_beta  104.480 
_cell_angle_gamma  90.000 
 
_shelx_F_squared_multiplier     1.000 
 
loop_ 
 _refln_index_h 
 _refln_index_k 
 _refln_index_l 
 _refln_F_squared_calc 
 _refln_F_squared_meas 
 _refln_F_squared_sigma 
 _refln_observed_status 
   2   0   0    12001.49    12284.28    239.47 o 
   4   0   0     3348.24     3253.76     41.23 o 
   6   0   0     8634.14     8157.32     75.94 o 
   8   0   0     9310.00     8118.31     85.56 o 
  10   0   0     5793.53     6077.44     82.39 o 
  12   0   0    33050.68    29336.79    192.88 o 
  14   0   0     3437.56     3058.63     73.99 o 
  16   0   0    10900.68     9799.81    133.66 o 
  18   0   0    15115.29    14678.82    178.47 o 
  20   0   0     2000.12     2048.61     80.22 o 
  22   0   0     2917.09     2932.12     99.15 o 
  24   0   0    11280.94    11033.44    196.49 o 
  26   0   0       21.76       59.52     59.52 o 
  28   0   0      895.09     1024.82     76.31 o 
  30   0   0      193.99      197.63     47.86 o 
  32   0   0      854.48      996.36     81.05 o 
  34   0   0      168.05      197.39     55.55 o 
  36   0   0     1503.62     1954.88    127.18 o 
  38   0   0     1201.11     1406.27    124.38 o 
   1   1   0    16408.62    20680.51    124.85 o 
   3   1   0    12449.61    12006.24    123.12 o 
   5   1   0      103.24      152.84     17.83 o 
   7   1   0     3538.13     4626.35     73.50 o 
   9   1   0       59.60      112.43     16.86 o 
  11   1   0    10862.59    12082.74    133.53 o 
  13   1   0     3845.59     4260.77     83.82 o 
  15   1   0     7153.62     7244.37    115.28 o 
  17   1   0      110.84       85.93     23.66 o 
  19   1   0      188.98      201.88     26.34 o 
  21   1   0      474.40      474.43     41.28 o 
  23   1   0      795.89      772.65     56.17 o 
  25   1   0      610.00      643.07     55.30 o 
  27   1   0        0.56        0.00     33.74 o 
  29   1   0      848.93      947.25     73.60 o 
  31   1   0       26.21       56.08     39.89 o 
  33   1   0       50.66       36.66     46.13 o 
  35   1   0      618.47      848.91     81.53 o 
  37   1   0       23.16       55.24     53.43 o 
   0   2   0   146101.27   104140.55   1554.34 o 
   2   2   0    97698.65    86518.34   1425.00 o 
   4   2   0    23291.75    30253.03    206.69 o 
   6   2   0     3812.22     4616.96     84.94 o 
   8   2   0       34.07        7.90     15.23 o 
  10   2   0      300.81      365.40     29.91 o 
  12   2   0      601.07      709.35     37.84 o 
  14   2   0      207.89      299.41     29.58 o 
  16   2   0      210.55      179.73     26.89 o 
  18   2   0      213.15      155.95     29.33 o 
  20   2   0      145.17       60.39     60.39 o 
  22   2   0      699.14      663.88     49.96 o 
  24   2   0     1269.00     1344.18     67.40 o 
  26   2   0      388.17      383.73     49.50 o 
  28   2   0      187.73      203.18     44.40 o 
  30   2   0      105.61       57.18     46.94 o 
  32   2   0       21.82       14.38     38.70 o 
  34   2   0       22.99       64.02     34.82 o 
  36   2   0       11.02       40.59     50.73 o 
  38   2   0        3.70       12.26     55.73 o 
   1   3   0     2881.15     2932.26     75.75 o 
   3   3   0       47.79      107.80     20.67 o 
   5   3   0      270.99      333.58     30.73 o 
   7   3   0     1078.23     1283.37     54.77 o 
   9   3   0     1605.05     1901.12     68.19 o 
  11   3   0      918.17     1255.25     56.87 o 
  13   3   0     2773.59     3280.62     92.67 o 
  15   3   0     5386.51     6066.84    128.50 o 
  17   3   0       97.51      116.46     23.58 o 
  19   3   0      194.82      228.98     31.70 o 
  21   3   0     1001.04      948.47     62.43 o 
  23   3   0      145.61      144.17     37.19 o 
  25   3   0     3807.97     3693.15    124.45 o 
  27   3   0      520.03      437.16     53.02 o 
  29   3   0      102.30      121.31     34.16 o 
  31   3   0      423.43      182.37     39.04 o 
  33   3   0      108.63       89.61     38.11 o 
  35   3   0      153.19      144.43     37.02 o 
   0   4   0       71.35       16.23     24.60 o 
   2   4   0     1788.40     1959.99     75.00 o 
   4   4   0    21234.10    23906.14    238.76 o 
   6   4   0     2844.06     3084.32     92.12 o 
   8   4   0        4.01       34.09     20.05 o 
  10   4   0      132.61      104.53     32.54 o 
  12   4   0     1402.85     1571.15     69.31 o 
  14   4   0      282.19      338.99     38.57 o 
  16   4   0       15.30       30.86     28.99 o 
  18   4   0     1121.30     1147.08     63.80 o 
  20   4   0     2585.39     2716.77    103.54 o 
  22   4   0     1187.35     1221.82     72.29 o 
  24   4   0        0.49       13.34     31.42 o 
  26   4   0      102.15      118.97     36.02 o 
  28   4   0     2025.86     1728.59     92.47 o 
  30   4   0       14.22       37.45     32.38 o 
  32   4   0      352.48      277.17     50.97 o 
  34   4   0       27.70       22.82     33.70 o 
   1   5   0        5.48        5.41     28.05 o 
   3   5   0      925.90      889.54     66.02 o 
   5   5   0      918.21     1029.09     62.51 o 
   7   5   0      389.46      416.23     45.50 o 
   9   5   0        9.29       11.82     26.47 o 
  11   5   0     2282.70     2638.39     96.83 o 
  13   5   0     1278.77     1386.88     79.21 o 
  15   5   0      121.84        6.30     29.67 o 
  17   5   0       39.57       32.58     33.46 o 
  19   5   0       16.94        3.43     32.69 o 
  21   5   0       71.31       92.53     36.01 o 
  23   5   0       17.85        6.90     36.12 o 
  25   5   0      115.83      107.57     37.16 o 
  27   5   0      194.16      134.80     38.94 o 
  29   5   0        7.36       55.07     27.72 o 
  31   5   0      110.16       69.38     36.02 o 
   0   6   0      444.80      524.74     53.78 o 
   2   6   0      315.34      306.43     56.30 o 
   4   6   0     3362.03     3501.36    121.82 o 
   6   6   0      575.10      562.59     55.31 o 
   8   6   0        8.61       40.73     40.73 o 
  10   6   0      996.98      929.35     69.21 o 
  12   6   0      946.81      992.58     68.86 o 
  14   6   0       61.09       90.33     35.62 o 
  16   6   0      777.29      805.39     64.56 o 
  18   6   0       27.15       60.73     34.99 o 
  20   6   0      285.44      224.41     51.35 o 
  22   6   0      360.30      284.46     50.46 o 
  24   6   0       83.63       47.44     42.08 o 
  26   6   0      219.74      213.84     38.46 o 
   1   7   0        3.48       25.82     33.01 o 
   3   7   0      217.19      224.97     43.32 o 
   5   7   0      987.75     1142.99     73.70 o 
   7   7   0      154.80      133.15     32.88 o 
   9   7   0       37.13       48.09     35.56 o 
  11   7   0     1230.49     1092.92     78.41 o 
  13   7   0      253.26      327.96     43.65 o 
  15   7   0        0.82       29.99     29.25 o 
  17   7   0      298.13      222.96     48.14 o 
  19   7   0       78.06       85.03     38.17 o 
   0   8   0       68.75       34.71     39.47 o 
   2   8   0      112.91       88.03     36.01 o 
   4   8   0       38.49       26.68     40.73 o 
   6   8   0        0.06        3.91     33.42 o 
   8   8   0      230.00      171.01     43.27 o 
 -39   1   1      626.90      651.93     67.78 o 
 -37   1   1       50.57        4.36     42.79 o 
 -35   1   1      260.16      196.12     49.83 o 
 -33   1   1       15.79        4.25     37.38 o 
 -31   1   1     1198.97     1166.06     76.67 o 
 -29   1   1     1690.34     1612.54     86.53 o 
 -27   1   1      342.38      320.64     43.15 o 
 -25   1   1      912.98      918.63     58.94 o 
 -23   1   1     3988.09     3691.56    113.16 o 
 -21   1   1     1907.68     2205.48     81.87 o 
 -19   1   1      418.92      478.92     37.66 o 
 -17   1   1      856.40      983.09     50.37 o 
 -15   1   1      217.11      150.62     23.91 o 
 -13   1   1        1.08        8.59     15.47 o 
 -11   1   1    14172.35    16215.99    160.74 o 
  -9   1   1        0.13        0.00     13.93 o 
  -7   1   1     1312.38     1476.61     42.15 o 
  -5   1   1       23.63       11.52     10.97 o 
  -3   1   1    28527.04    29215.58    581.64 o 
  -1   1   1    19393.88    22905.53    123.66 o 
   1   1   1     9265.19     9642.11     73.85 o 
   3   1   1     6822.35     7851.40     74.29 o 
   5   1   1     1271.38     1442.52     36.06 o 
   7   1   1    29659.69    28117.12     10.90 o 
   9   1   1     3153.93     3114.48     62.96 o 
  11   1   1       18.34        1.49     15.84 o 
  13   1   1       83.61      156.88     22.13 o 
  15   1   1    55919.38    55936.07   1341.05 o 
  17   1   1    18298.38    18474.40    197.62 o 
  19   1   1      851.77     1031.21     55.99 o 
  21   1   1      108.53       64.98     23.80 o 
  23   1   1      594.26      497.35     49.73 o 
  25   1   1      126.05      119.72     33.31 o 
  27   1   1      158.65      167.73     40.60 o 
  29   1   1      201.36      291.59     47.60 o 
  31   1   1        0.17       40.73     40.73 o 
  33   1   1       72.03       71.21     36.17 o 
  35   1   1     1047.74     1180.02     99.81 o 
  37   1   1        8.25        5.61     45.49 o 
 -38   2   1      258.38      262.76     58.98 o 
 -36   2   1      325.46      327.67     51.40 o 
 -34   2   1      359.39      361.58     56.52 o 
 -32   2   1     1928.36     1952.87    103.31 o 
 -30   2   1      218.34      274.16     51.60 o 
 -28   2   1     1608.67     1724.93     89.52 o 
 -26   2   1      186.33      175.59     42.21 o 
 -24   2   1      622.28      660.80     52.66 o 
 -22   2   1     1898.27     2110.29     87.74 o 
 -20   2   1      940.32     1035.27     58.56 o 
 -18   2   1       85.47      144.62     29.36 o 
 -16   2   1       41.94       69.44     22.05 o 
 -14   2   1      515.62      478.68     38.02 o 
 -12   2   1     2477.99     2862.48     78.63 o 
 -10   2   1    10819.67    13548.57    156.36 o 
  -8   2   1     3289.19     3406.62     72.05 o 
  -6   2   1       96.19      151.66     18.17 o 
  -4   2   1    26860.75    28376.67    188.11 o 
  -2   2   1      270.82      156.46     15.51 o 
   0   2   1    50742.73    47889.02   1893.02 o 
   2   2   1    89318.13    83083.80   1278.62 o 
   4   2   1     7079.76     8608.83    107.65 o 
   6   2   1      489.19      541.88     31.47 o 
   8   2   1       31.21       70.53     16.07 o 
  10   2   1      135.21      146.24     17.83 o 
  12   2   1      859.53      800.39     42.50 o 
  14   2   1     3022.74     3207.31     84.03 o 
  16   2   1     4381.67     4096.54    101.30 o 
  18   2   1      160.27      195.42     25.93 o 
  20   2   1       79.99       15.30     19.12 o 
  22   2   1      946.02      787.72     57.87 o 
  24   2   1     6327.39     6051.56    151.75 o 
  26   2   1      269.24      261.28     48.89 o 
  28   2   1     2998.43     3082.16    128.14 o 
  30   2   1      174.96      164.51     47.54 o 
  32   2   1      341.29      498.06     68.43 o 
  34   2   1        7.03       90.23     41.00 o 
  36   2   1      421.77      641.82     79.89 o 
 -37   3   1        2.00       14.46     32.45 o 
 -35   3   1      149.29      190.63     47.78 o 
 -33   3   1       76.88        4.83     46.94 o 
 -31   3   1       92.49      230.72     44.45 o 
 -29   3   1     1977.20     2290.94    113.94 o 
 -27   3   1     1408.83     1375.72     91.92 o 
 -25   3   1     2179.41     2686.03    111.91 o 
 -23   3   1     1192.06     1353.50     78.43 o 
 -21   3   1      602.27      676.47     58.15 o 
 -19   3   1      565.20      583.16     51.51 o 
 -17   3   1     1084.40     1075.34     64.68 o 
 -15   3   1      830.08      894.58     54.06 o 
 -13   3   1      961.31     1142.56     59.28 o 
 -11   3   1       47.16       64.93     19.53 o 
  -9   3   1     3507.77     4259.56     93.10 o 
  -7   3   1     8112.63     7588.65    107.26 o 
  -5   3   1     3787.04     4549.76     93.32 o 
  -3   3   1     5676.15     6103.29     93.82 o 
  -1   3   1     3507.37     3100.95     71.63 o 
   1   3   1      292.67      367.62     31.47 o 
   3   3   1     1236.58     1148.53     14.30 o 
   5   3   1      983.87     1159.06     49.23 o 
   7   3   1      496.46      540.69     38.21 o 
   9   3   1     3729.55     4397.52     98.20 o 
  11   3   1       13.24       29.29     20.36 o 
  13   3   1    14553.54    16225.28    200.56 o 
  15   3   1     2731.86     2989.17     91.15 o 
  17   3   1       62.81       84.74     27.13 o 
  19   3   1      594.81      601.69     48.46 o 
  21   3   1      156.19      170.76     35.82 o 
  23   3   1     1018.24      985.96     67.21 o 
  25   3   1     3325.35     2590.59    101.93 o 
  27   3   1       37.38        7.19     41.32 o 
  29   3   1       42.15       49.50     36.24 o 
  31   3   1      545.51      463.07     36.39 o 
  33   3   1        8.60       16.90     35.07 o 
  35   3   1       64.86       30.73     38.51 o 
 -34   4   1        2.00       28.79     33.29 o 
 -32   4   1        0.10       46.62     46.62 o 
 -30   4   1      324.09      284.13     55.56 o 
 -28   4   1     1352.05     1381.39     93.46 o 
 -26   4   1       92.74       58.51     48.34 o 
 -24   4   1     1827.85     1369.87     89.13 o 
 -22   4   1       10.15        0.00     35.32 o 
 -20   4   1      807.49      792.24     62.10 o 
 -18   4   1       83.64      142.20     31.36 o 
 -16   4   1      271.91      383.99     45.39 o 
 -14   4   1      747.96      820.12     57.89 o 
 -12   4   1     1584.21     1918.76     78.75 o 
 -10   4   1      369.76      365.16     35.01 o 
  -8   4   1      870.57      783.45     44.64 o 
  -6   4   1       30.43       58.36     23.35 o 
  -4   4   1      964.02     1098.86     51.51 o 
  -2   4   1      626.20      679.82     43.88 o 
   0   4   1    13878.76    14777.64    531.76 o 
   2   4   1    24176.94    23917.25    232.40 o 
   4   4   1     2202.79     1889.40     25.98 o 
   6   4   1        6.83       30.28     21.84 o 
   8   4   1     7703.55     8581.87    149.97 o 
  10   4   1      367.91      375.64     37.41 o 
  12   4   1     5755.45     6305.26    138.14 o 
  14   4   1      880.16      864.63     58.65 o 
  16   4   1       51.24       57.34     26.57 o 
  18   4   1      911.98      930.71     63.79 o 
  20   4   1      621.10      715.72     56.85 o 
  22   4   1      395.83      413.16     50.04 o 
  24   4   1      664.37      653.78     60.22 o 
  26   4   1       57.24       68.38     32.08 o 
  28   4   1        9.45       29.85     16.77 o 
  30   4   1       66.67       42.08     33.82 o 
  32   4   1       47.72       15.75     34.10 o 
 -31   5   1       28.84        9.65     44.28 o 
 -29   5   1      597.66      622.42     71.24 o 
 -27   5   1      877.16      862.71     81.94 o 
 -25   5   1       23.76        8.67     42.38 o 
 -23   5   1     2034.43     2027.94    112.07 o 
 -21   5   1       39.96       40.06     43.02 o 
 -19   5   1     1304.16     1380.68     88.50 o 
 -17   5   1      380.92      380.38     53.70 o 
 -15   5   1     2395.25     1865.92     29.09 o 
 -13   5   1        1.01        6.22     24.92 o 
 -11   5   1      813.60      722.86     54.14 o 
  -9   5   1       20.31       21.56     28.15 o 
  -7   5   1     2835.48     2845.22     95.74 o 
  -5   5   1        7.39        5.70     26.59 o 
  -3   5   1      564.98      675.40     50.50 o 
  -1   5   1     3244.71     3477.94    107.98 o 
   1   5   1     5222.18     5172.74    129.84 o 
   3   5   1     1577.04     1660.47     79.17 o 
   5   5   1     2005.85     1453.89     31.80 o 
   7   5   1      560.13      549.54     52.95 o 
   9   5   1       67.24       79.67     27.34 o 
  11   5   1     7060.34     7313.00    162.78 o 
  13   5   1     2201.99     2391.52     96.65 o 
  15   5   1     1065.22     1223.86     72.95 o 
  17   5   1      717.97      710.55     60.94 o 
  19   5   1     2343.07     2429.23    100.19 o 
  21   5   1        5.35       13.88     31.98 o 
  23   5   1      501.52      572.49     58.75 o 
  25   5   1      372.47      330.81     49.96 o 
  27   5   1       23.48       48.56     30.49 o 
  29   5   1      188.87       97.41     47.10 o 
 -26   6   1      345.93      282.68     60.85 o 
 -24   6   1       95.02      101.54     44.46 o 
 -22   6   1       96.13      116.38     45.48 o 
 -20   6   1      778.93      847.76     74.31 o 
 -18   6   1       47.69       32.46     42.53 o 
 -16   6   1        4.97       23.33     35.69 o 
 -14   6   1      245.03      216.11     43.13 o 
 -12   6   1     1579.11     1520.58     83.68 o 
 -10   6   1      122.17      177.42     47.82 o 
  -8   6   1     2737.78     2794.48    114.60 o 
  -6   6   1        1.75       65.70     34.98 o 
  -4   6   1     1026.52     1097.81     75.65 o 
  -2   6   1       23.14       26.85     36.75 o 
   0   6   1       34.08       98.41     40.05 o 
   2   6   1      450.15      554.08     57.18 o 
   4   6   1     8312.25     7591.82     42.82 o 
   6   6   1      915.28      970.61     71.93 o 
   8   6   1        0.52       54.81     54.81 o 
  10   6   1       90.17       89.36     34.06 o 
  12   6   1      147.10      139.46     43.89 o 
  14   6   1       32.28       38.72     32.34 o 
  16   6   1      557.16      531.41     55.21 o 
  18   6   1        8.34        7.26     29.85 o 
  20   6   1      596.17      544.75     56.15 o 
  22   6   1       67.61       18.35     37.08 o 
  24   6   1      351.14      408.11     49.27 o 
  26   6   1        1.38       14.84     33.38 o 
 -21   7   1      113.88       96.51     35.23 o 
 -19   7   1       60.38       91.16     41.65 o 
 -17   7   1        0.23        0.00     34.36 o 
 -15   7   1        4.52       43.73     43.73 o 
 -13   7   1       67.39      136.67     29.32 o 
 -11   7   1      611.93      756.55     74.30 o 
  -9   7   1       42.60        3.97     39.29 o 
  -7   7   1      210.16      334.63     52.05 o 
  -5   7   1       81.34      123.70     37.03 o 
  -3   7   1        0.13       22.98     34.69 o 
  -1   7   1      272.44      199.64     43.98 o 
   1   7   1       66.74       41.09     41.94 o 
   3   7   1        0.08       30.09     36.03 o 
   5   7   1       66.05       59.88     44.39 o 
   7   7   1      743.11      647.81     61.89 o 
   9   7   1        4.01       22.70     33.23 o 
  11   7   1      461.62      560.02     53.54 o 
  13   7   1      113.02       86.58     44.07 o 
  15   7   1       26.14       33.73     36.36 o 
  17   7   1       46.65        7.59     38.31 o 
  19   7   1        0.30       11.08     28.04 o 
 -10   8   1       81.35       40.45     38.24 o 
  -8   8   1       15.15        8.08     38.61 o 
  -6   8   1       72.87       55.33     37.99 o 
  -4   8   1        0.07       19.58     28.45 o 
  -2   8   1       51.28       70.14     32.85 o 
   0   8   1       25.74       56.35     24.85 o 
   2   8   1      122.90      142.66     35.39 o 
   4   8   1       74.44       15.51     40.40 o 
   6   8   1      681.06      544.07     58.95 o 
   8   8   1        0.05       41.41     41.41 o 
 -40   0   2      239.53      182.42     43.11 o 
 -38   0   2     1632.77     1476.36     88.88 o 
 -36   0   2      800.76      758.19     68.85 o 
 -34   0   2       31.80       78.74     33.75 o 
 -32   0   2      323.86      231.05     49.55 o 
 -30   0   2     3760.73     3083.52    118.25 o 
 -28   0   2      185.82      188.43     41.82 o 
 -26   0   2     4639.94     4337.03    123.20 o 
 -24   0   2       28.21       13.79     29.07 o 
 -22   0   2     4271.40     3893.29    106.69 o 
 -20   0   2        1.24       48.00     16.17 o 
 -18   0   2    13056.78    13695.48    176.04 o 
 -16   0   2    21276.28    22531.90    204.36 o 
 -14   0   2       19.18       91.16     16.53 o 
 -12   0   2      896.95      795.60     36.95 o 
 -10   0   2    56265.03    53885.91   1073.07 o 
  -8   0   2     5513.22     5479.72     74.51 o 
  -6   0   2    28984.61    30425.89    647.71 o 
  -4   0   2   154259.69   140962.19   1250.44 o 
  -2   0   2    35441.61    37712.02    605.99 o 
   0   0   2      457.21      632.06     13.67 o 
   2   0   2      804.35      933.54     25.31 o 
   4   0   2     2318.84     2245.58     42.56 o 
   6   0   2    85786.93    79631.35   1173.73 o 
   8   0   2     6948.56     6025.15     12.97 o 
  10   0   2      831.48      768.09     34.79 o 
  12   0   2    39784.16    37743.16   1043.17 o 
  14   0   2     1084.93     1327.05     54.58 o 
  16   0   2     7341.34     7280.78    126.31 o 
  18   0   2      431.11      382.32     36.75 o 
  20   0   2     5455.23     5180.46    122.22 o 
  22   0   2     2659.38     2733.58     94.91 o 
  24   0   2     5464.68     5697.47    140.60 o 
  26   0   2      270.75      373.14     46.33 o 
  28   0   2      640.37      640.88     57.05 o 
  30   0   2      899.32      715.04     69.34 o 
  32   0   2        3.78        0.00     36.79 o 
  34   0   2      420.56      416.05     66.94 o 
  36   0   2       16.05       77.95     39.48 o 
 -39   1   2      417.24      375.55     58.65 o 
 -37   1   2       30.26       39.37     39.37 o 
 -35   1   2       33.06       43.04     32.74 o 
 -33   1   2       57.12       16.44     37.23 o 
 -31   1   2       14.83       38.64     33.68 o 
 -29   1   2      699.94      717.12     57.99 o 
 -27   1   2     2420.68     2425.10    105.29 o 
 -25   1   2      106.68      111.58     33.05 o 
 -23   1   2     2860.24     2851.66     99.06 o 
 -21   1   2     1840.96     1805.10     73.68 o 
 -19   1   2     2608.33     2961.14     87.68 o 
 -17   1   2       17.37       31.64     17.70 o 
 -15   1   2     4388.21     5324.64    101.59 o 
 -13   1   2      223.60      269.95     24.88 o 
 -11   1   2     7575.97     8713.88    112.69 o 
  -9   1   2     7994.00     8735.97    102.47 o 
  -7   1   2    19447.04    19254.36    135.13 o 
  -5   1   2    32081.96    32339.48    670.41 o 
  -3   1   2     7588.43     7926.82     82.83 o 
  -1   1   2     5827.22     6947.30     76.45 o 
   1   1   2     8941.70     9658.00     83.56 o 
   3   1   2      526.40      352.21      9.01 o 
   5   1   2    23034.78    22303.38    139.68 o 
   7   1   2        2.75        0.91      9.99 o 
   9   1   2    12642.63    11563.74    120.26 o 
  11   1   2    12946.67    11862.24    131.20 o 
  13   1   2     3767.79     3265.22     75.84 o 
  15   1   2       45.17       39.19     23.14 o 
  17   1   2    13352.95    12869.49    174.12 o 
  19   1   2        6.24        7.28     20.89 o 
  21   1   2      829.59      831.55     53.85 o 
  23   1   2     2980.40     2865.94    104.75 o 
  25   1   2      124.73      128.89     30.29 o 
  27   1   2      169.17      226.45     41.31 o 
  29   1   2      381.86      513.44     55.75 o 
  31   1   2     1615.45     1506.28     97.60 o 
  33   1   2       66.21       39.77     49.44 o 
  35   1   2       62.39       95.92     53.82 o 
  37   1   2       91.42      202.21     49.51 o 
 -38   2   2      107.33       98.91     48.13 o 
 -36   2   2        2.58       43.36     43.36 o 
 -34   2   2       13.49       35.94     38.36 o 
 -32   2   2      446.70      447.29     53.54 o 
 -30   2   2       50.94       80.25     39.87 o 
 -28   2   2       97.76      108.95     40.98 o 
 -26   2   2       58.53       73.38     38.79 o 
 -24   2   2      204.38      145.13     38.52 o 
 -22   2   2       93.28      127.21     26.49 o 
 -20   2   2      649.10      691.92     49.92 o 
 -18   2   2     1108.96      771.77     21.22 o 
 -16   2   2     1887.94     2068.40     72.67 o 
 -14   2   2       58.86       40.84     19.64 o 
 -12   2   2     3125.13     3758.42     83.03 o 
 -10   2   2      223.27      160.98     21.34 o 
  -8   2   2     5367.82     5276.38     81.11 o 
  -6   2   2      728.61      808.67     33.27 o 
  -4   2   2     5645.50     4557.53     80.14 o 
  -2   2   2     5765.82     5618.93     82.90 o 
   0   2   2    27087.19    26529.85    578.21 o 
   2   2   2      350.05      334.02     20.79 o 
   4   2   2    12061.73    12379.98    120.76 o 
   6   2   2     6340.52     6346.67     92.78 o 
   8   2   2      546.27      637.06     31.68 o 
  10   2   2     1800.15     1986.49     59.52 o 
  12   2   2      933.01      883.19     45.96 o 
  14   2   2       25.18       13.59     21.10 o 
  16   2   2      624.46      618.37     42.19 o 
  18   2   2     1345.25     1129.34     60.61 o 
  20   2   2       48.38        2.83     29.73 o 
  22   2   2      850.39      800.17     58.99 o 
  24   2   2       79.16       67.93     39.99 o 
  26   2   2        2.21        3.51     29.60 o 
  28   2   2       70.43        0.00     47.08 o 
  30   2   2      753.98      828.50     73.69 o 
  32   2   2      118.26       58.88     27.05 o 
  34   2   2        7.50       26.43     28.56 o 
  36   2   2      258.71      378.81     67.54 o 
 -37   3   2       12.78       48.23     38.49 o 
 -35   3   2      402.33      487.94     62.58 o 
 -33   3   2      122.58      151.64     44.23 o 
 -31   3   2       69.52       35.03     48.54 o 
 -29   3   2     3475.58     3923.67    144.55 o 
 -27   3   2     6530.15     6856.45    180.65 o 
 -25   3   2     2452.43     2686.70    113.19 o 
 -23   3   2       17.10       40.80     29.81 o 
 -21   3   2     1802.88     1924.78     89.77 o 
 -19   3   2       67.78      123.74     29.00 o 
 -17   3   2        0.07        7.63     22.40 o 
 -15   3   2      122.87       86.89     29.62 o 
 -13   3   2      655.10      809.55     45.81 o 
 -11   3   2     2633.99     2565.29     71.76 o 
  -9   3   2     3266.98     2838.39     69.29 o 
  -7   3   2     6667.45     7446.87    112.63 o 
  -5   3   2     3209.31     4016.53     88.76 o 
  -3   3   2      315.84      295.55     25.76 o 
  -1   3   2     3210.28     2880.04     66.47 o 
   1   3   2    11205.41    10991.41    130.40 o 
   3   3   2     2343.60     1725.26     15.26 o 
   5   3   2    11192.77    11437.74    145.28 o 
   7   3   2     1152.87     1617.02     57.62 o 
   9   3   2     1969.94     2301.26     71.68 o 
  11   3   2     4668.95     4963.79    107.18 o 
  13   3   2     5513.87     5375.11    118.27 o 
  15   3   2      201.90      189.26     31.47 o 
  17   3   2     7244.57     7314.39    148.28 o 
  19   3   2     3029.09     2661.30     95.48 o 
  21   3   2     1123.72      996.07     69.07 o 
  23   3   2     2192.20     2181.30     94.91 o 
  25   3   2     1423.81     1113.72     73.60 o 
  27   3   2        2.84       48.40     28.94 o 
  29   3   2       70.85       66.85     37.00 o 
  31   3   2      129.41      161.62     49.36 o 
  33   3   2      573.01      610.83     63.38 o 
  35   3   2      137.80      103.22     28.78 o 
 -34   4   2      725.68      786.15     73.15 o 
 -32   4   2       41.32      107.28     39.35 o 
 -30   4   2        4.97       31.43     45.45 o 
 -28   4   2      156.81      241.18     52.89 o 
 -26   4   2      534.45      678.57     68.65 o 
 -24   4   2       42.85       69.64     39.85 o 
 -22   4   2     2251.76     2252.81    102.93 o 
 -20   4   2       51.83       74.08     34.54 o 
 -18   4   2      327.82      364.79     46.70 o 
 -16   4   2     2132.06     2070.20     82.24 o 
 -14   4   2      340.12      358.32     38.17 o 
 -12   4   2     1215.22     1074.07     54.31 o 
 -10   4   2     4019.82     3964.82     95.25 o 
  -8   4   2      556.92      658.62     41.33 o 
  -6   4   2     1210.60     1283.53     60.41 o 
  -4   4   2     1044.67     1041.77     52.02 o 
  -2   4   2       37.99        3.87     18.89 o 
   0   4   2     5235.60     5028.25     91.07 o 
   2   4   2    19453.44    18066.00    195.60 o 
   4   4   2     3695.94     3006.01     26.43 o 
   6   4   2     1577.32     1840.30     69.32 o 
   8   4   2        0.78       14.10     22.57 o 
  10   4   2     1440.95     1631.44     68.59 o 
  12   4   2       81.04       75.79     27.14 o 
  14   4   2      447.90      405.38     43.23 o 
  16   4   2     1836.24     1967.28     83.44 o 
  18   4   2      294.96      309.87     47.00 o 
  20   4   2     2014.30     1896.02     88.33 o 
  22   4   2      427.89      493.47     51.48 o 
  24   4   2       16.10       24.80     21.76 o 
  26   4   2     1746.88     1637.91     91.33 o 
  28   4   2      376.26      192.33     39.12 o 
  30   4   2      231.28      150.07     44.75 o 
  32   4   2      498.37      465.71     61.04 o 
 -31   5   2      260.12      226.42     54.44 o 
 -29   5   2     1061.58     1153.22     89.74 o 
 -27   5   2        5.40       43.34     43.34 o 
 -25   5   2      132.57      168.96     46.94 o 
 -23   5   2        3.44       48.32     35.52 o 
 -21   5   2       48.46        3.78     40.74 o 
 -19   5   2     1862.56     1975.19     99.37 o 
 -17   5   2       25.88       56.22     32.45 o 
 -15   5   2      835.22      597.69     31.03 o 
 -13   5   2      141.33      134.04     31.75 o 
 -11   5   2      351.78      287.71     40.24 o 
  -9   5   2     1059.73     1020.43     64.96 o 
  -7   5   2     1064.84     1152.55     65.51 o 
  -5   5   2      592.85      516.65     52.12 o 
  -3   5   2       52.09       80.57     29.54 o 
  -1   5   2       89.53      107.76     28.64 o 
   1   5   2     1124.28      833.28     29.95 o 
   3   5   2      171.35      120.24     38.53 o 
   5   5   2      104.31       19.55     26.52 o 
   7   5   2        2.66       26.02     28.80 o 
   9   5   2      919.37     1051.97     64.71 o 
  11   5   2      207.19      146.27     43.11 o 
  13   5   2       13.99        9.53     30.40 o 
  15   5   2      387.25      423.54     49.70 o 
  17   5   2        9.21       47.13     35.24 o 
  19   5   2       54.96       45.34     34.55 o 
  21   5   2      736.23      625.51     58.58 o 
  23   5   2      400.33      372.81     56.88 o 
  25   5   2      181.02      135.76     37.11 o 
  27   5   2      142.10      156.29     39.64 o 
  29   5   2      182.94      126.55     38.25 o 
 -26   6   2      329.45      264.07     56.27 o 
 -24   6   2      142.96      123.16     45.13 o 
 -22   6   2      274.66      234.65     53.62 o 
 -20   6   2       30.37        7.78     36.71 o 
 -18   6   2      135.46      105.73     39.11 o 
 -16   6   2        2.73        3.80     30.43 o 
 -14   6   2      281.48      258.71     48.61 o 
 -12   6   2      520.96      491.02     50.01 o 
 -10   6   2      478.51      657.43     60.04 o 
  -8   6   2      244.82      264.13     46.96 o 
  -6   6   2      115.53      187.43     41.19 o 
  -4   6   2       41.30       96.45     41.59 o 
  -2   6   2     2145.27     2327.56    102.28 o 
   0   6   2     6438.97     6336.85    114.88 o 
   2   6   2     2376.64     2437.85    101.98 o 
   4   6   2      454.09      484.64     62.51 o 
   6   6   2     1739.74     1742.22     93.04 o 
   8   6   2      712.49      728.33     62.73 o 
  10   6   2      577.92      461.61     55.78 o 
  12   6   2      273.31      222.19     44.52 o 
  14   6   2       23.73       46.64     37.31 o 
  16   6   2      808.17      693.50     66.29 o 
  18   6   2      347.98      348.07     45.93 o 
  20   6   2      216.18      187.36     46.35 o 
  22   6   2       16.31       22.83     29.18 o 
  24   6   2      261.23      196.32     44.18 o 
 -21   7   2       35.00       40.25     40.25 o 
 -19   7   2       91.11       84.90     36.50 o 
 -17   7   2       25.40       20.16     38.35 o 
 -15   7   2      259.58      267.60     48.72 o 
 -13   7   2      328.73      249.03     50.10 o 
 -11   7   2      143.57      156.04     49.98 o 
  -9   7   2      313.12      264.08     57.03 o 
  -7   7   2      362.04      232.65     42.02 o 
  -5   7   2        0.78       11.89     35.22 o 
  -3   7   2        5.85       15.20     32.16 o 
  -1   7   2      152.18      227.69     47.34 o 
   1   7   2     1679.89     1811.99     94.24 o 
   3   7   2      104.63      142.66     42.63 o 
   5   7   2      787.62      896.74     70.03 o 
   7   7   2      280.19      286.70     48.47 o 
   9   7   2       93.05      124.67     39.94 o 
  11   7   2       44.83       30.40     35.53 o 
  13   7   2      273.44      285.06     49.63 o 
  15   7   2       16.72        3.72     32.07 o 
  17   7   2      500.31      394.15     47.79 o 
  19   7   2       84.82       90.39     35.74 o 
  -8   8   2       81.91        0.00     46.16 o 
  -6   8   2      178.31      140.99     42.76 o 
  -4   8   2        0.36       32.55     33.30 o 
  -2   8   2      122.39       75.15     44.86 o 
   0   8   2       12.54       22.87     22.87 o 
   2   8   2       88.63       54.41     33.60 o 
   4   8   2      409.57      357.82     41.38 o 
   6   8   2      661.98      461.88     64.68 o 
 -39   1   3      479.72      573.27     61.30 o 
 -37   1   3       76.25       67.59     46.13 o 
 -35   1   3      612.26      626.37     65.73 o 
 -33   1   3     1386.38     1383.04     90.86 o 
 -31   1   3      130.22      116.92     37.13 o 
 -29   1   3     2975.52     3175.25    123.20 o 
 -27   1   3    14136.14    13598.34    231.67 o 
 -25   1   3     3161.08     3360.51    111.49 o 
 -23   1   3     4273.33     4175.62    118.89 o 
 -21   1   3     1336.01     1702.94     70.72 o 
 -19   1   3     2456.72     2900.85     86.31 o 
 -17   1   3      783.05      716.26     42.76 o 
 -15   1   3      378.40      336.18     27.06 o 
 -13   1   3      484.91      534.71     31.28 o 
 -11   1   3     1197.87     1005.53     37.38 o 
  -9   1   3    12354.59    12092.84    116.48 o 
  -7   1   3     4818.87     5291.14     73.10 o 
  -5   1   3     3553.67     3916.78     62.15 o 
  -3   1   3    51927.38    38364.15    822.02 o 
  -1   1   3    37643.57    36597.96    806.23 o 
   1   1   3    36864.60    35485.48    755.17 o 
   3   1   3    51454.46    46252.20    850.98 o 
   5   1   3     3974.33     3581.17     60.42 o 
   7   1   3    14734.75    13857.49    125.23 o 
   9   1   3    12559.92    10666.73    118.99 o 
  11   1   3    12515.75    12205.08    136.12 o 
  13   1   3    28637.19    26936.48    218.07 o 
  15   1   3      718.74      721.81     44.29 o 
  17   1   3      231.53      214.29     28.51 o 
  19   1   3      268.42      296.70     34.31 o 
  21   1   3     1920.92     1740.75     81.51 o 
  23   1   3      141.52      191.44     35.40 o 
  25   1   3      869.60      824.15     65.68 o 
  27   1   3      421.26      275.74     45.95 o 
  29   1   3      168.15      151.02     41.09 o 
  31   1   3     1166.67     1129.21     82.63 o 
  33   1   3     1297.27     1209.45     99.13 o 
  35   1   3      104.78       97.56     55.25 o 
 -38   2   3      576.60      582.89     68.05 o 
 -36   2   3        6.09       46.20     33.47 o 
 -34   2   3      952.71      938.61     81.27 o 
 -32   2   3     1023.43     1097.31     78.46 o 
 -30   2   3       72.81      103.91     41.97 o 
 -28   2   3      952.37     1006.24     75.49 o 
 -26   2   3      752.79      695.63     63.34 o 
 -24   2   3      727.25      713.74     59.60 o 
 -22   2   3      448.21      370.62     44.26 o 
 -20   2   3       10.43        5.07     22.35 o 
 -18   2   3       57.62       11.45     19.90 o 
 -16   2   3      706.73      776.19     44.86 o 
 -14   2   3      470.59      382.53     30.49 o 
 -12   2   3     9217.10     9259.67    123.26 o 
 -10   2   3        6.94        2.53     14.34 o 
  -8   2   3     6832.30     7179.44     96.86 o 
  -6   2   3       89.83      114.63     17.00 o 
  -4   2   3     6287.49     5879.57     58.41 o 
  -2   2   3    28993.99    21280.32    170.74 o 
   0   2   3    13525.24    14308.70    417.68 o 
   2   2   3    10909.40    10243.81    110.55 o 
   4   2   3    12392.01    12761.38    125.56 o 
   6   2   3    28895.46    27914.20    191.45 o 
   8   2   3        7.21       15.57     15.57 o 
  10   2   3       38.10       45.24     19.77 o 
  12   2   3     5110.48     4914.05     99.28 o 
  14   2   3      531.54      500.70     36.95 o 
  16   2   3     4809.36     4589.89    108.54 o 
  18   2   3     4802.09     4482.06    114.47 o 
  20   2   3     2574.48     2565.28     92.12 o 
  22   2   3     2467.31     2372.41     98.18 o 
  24   2   3     3414.70     3642.82    121.55 o 
  26   2   3      166.91      174.57     40.13 o 
  28   2   3        7.68       58.85     31.22 o 
  30   2   3      174.30      296.75     46.97 o 
  32   2   3       65.83       98.36     42.23 o 
  34   2   3      375.06      354.78     61.92 o 
 -37   3   3       12.71        4.89     40.46 o 
 -35   3   3      382.67      405.12     51.92 o 
 -33   3   3      400.07      378.10     66.98 o 
 -31   3   3      484.06      547.64     57.25 o 
 -29   3   3     2810.61     2184.31    107.73 o 
 -27   3   3        3.66       11.72     39.23 o 
 -25   3   3       64.82      103.38     41.76 o 
 -23   3   3     5097.41     5377.10    144.49 o 
 -21   3   3      772.52      993.12     61.14 o 
 -19   3   3      474.44      329.24     35.34 o 
 -17   3   3     2282.28     2116.39     79.21 o 
 -15   3   3      267.03      261.20     32.32 o 
 -13   3   3       63.42      117.51     19.65 o 
 -11   3   3     1189.41     1167.86     48.01 o 
  -9   3   3     6888.37     6966.27    111.56 o 
  -7   3   3      269.85      282.14     37.52 o 
  -5   3   3     1735.77     2212.04     68.96 o 
  -3   3   3     1888.98     1404.54     52.44 o 
  -1   3   3     1239.49     1130.06     45.32 o 
   1   3   3       31.63       80.62     20.15 o 
   3   3   3      671.00      722.03     38.40 o 
   5   3   3     2487.29     2101.21     63.24 o 
   7   3   3     7263.94     7534.18    120.68 o 
   9   3   3     5136.28     5804.75    110.61 o 
  11   3   3      204.46      226.62     30.70 o 
  13   3   3       98.73      145.75     31.43 o 
  15   3   3       41.44       51.81     29.34 o 
  17   3   3     2004.82     1738.75     79.68 o 
  19   3   3     1875.32     1917.25     81.31 o 
  21   3   3      231.76      207.20     39.31 o 
  23   3   3       60.25       57.28     29.56 o 
  25   3   3       86.85       86.90     41.84 o 
  27   3   3     1199.23      976.61     71.09 o 
  29   3   3      200.53      143.30     45.82 o 
  31   3   3     1318.53      928.77     75.19 o 
  33   3   3       49.10       44.83     40.56 o 
 -34   4   3     1017.13     1212.92     89.15 o 
 -32   4   3        1.95       22.73     38.96 o 
 -30   4   3      272.42      189.71     60.54 o 
 -28   4   3     1051.07      975.69     83.38 o 
 -26   4   3       45.10       47.84     36.60 o 
 -24   4   3       55.02       59.42     39.45 o 
 -22   4   3      125.42      178.99     38.49 o 
 -20   4   3      142.15      110.50     38.56 o 
 -18   4   3     1516.70     1541.52     77.16 o 
 -16   4   3      305.38      347.89     37.26 o 
 -14   4   3      714.38      708.01     44.55 o 
 -12   4   3       99.35      114.27     22.13 o 
 -10   4   3     1795.49     1921.72     68.63 o 
  -8   4   3      376.01      402.57     37.80 o 
  -6   4   3      892.65     1052.35     56.35 o 
  -4   4   3     3261.74     3429.88     92.58 o 
  -2   4   3     4429.39     3645.73     90.61 o 
   0   4   3     1540.26     1568.97     43.89 o 
   2   4   3     2652.21     2468.27     76.28 o 
   4   4   3     3928.62     4178.86    100.40 o 
   6   4   3      952.61      945.19     51.67 o 
   8   4   3      474.40      451.67     37.41 o 
  10   4   3      296.75      325.28     36.81 o 
  12   4   3      400.35      577.61     43.34 o 
  14   4   3      271.25      253.03     39.74 o 
  16   4   3      822.06      810.65     61.10 o 
  18   4   3     1023.40     1083.20     70.33 o 
  20   4   3     1470.10     1396.38     79.23 o 
  22   4   3       90.78      119.65     39.14 o 
  24   4   3       74.50       51.61     31.92 o 
  26   4   3      414.70      411.93     48.71 o 
  28   4   3       71.15       24.03     37.70 o 
  30   4   3        1.37       20.30     34.22 o 
  32   4   3      180.23       91.05     47.23 o 
 -31   5   3      680.71      596.39     63.76 o 
 -29   5   3      237.86      198.77     46.62 o 
 -27   5   3     1010.68     1176.36     84.09 o 
 -25   5   3      405.29      424.40     62.78 o 
 -23   5   3     2165.85     2138.52    106.09 o 
 -21   5   3      781.07      856.53     66.27 o 
 -19   5   3      914.82      891.37     71.52 o 
 -17   5   3      395.10      477.34     48.86 o 
 -15   5   3      597.64      455.42     29.48 o 
 -13   5   3      229.86      220.23     37.86 o 
 -11   5   3     3472.56     3416.98    103.94 o 
  -9   5   3      134.22      187.02     34.64 o 
  -7   5   3     2209.51     2566.31     94.52 o 
  -5   5   3       84.02       78.33     31.24 o 
  -3   5   3     4560.53     4225.80    114.65 o 
  -1   5   3      774.12      772.28     53.36 o 
   1   5   3     8209.67     8226.91    158.13 o 
   3   5   3      496.67      495.66     46.44 o 
   5   5   3     2951.53     2680.08     97.13 o 
   7   5   3      143.65      212.23     33.86 o 
   9   5   3      272.68      207.43     26.21 o 
  11   5   3      237.71      231.31     38.33 o 
  13   5   3     3144.71     3122.88    108.05 o 
  15   5   3      319.23      263.04     43.98 o 
  17   5   3     3410.99     3299.32    118.88 o 
  19   5   3       48.76       53.90     36.66 o 
  21   5   3      143.73       96.15     41.75 o 
  23   5   3        0.36       30.33     35.66 o 
  25   5   3      245.88      263.72     43.89 o 
  27   5   3       59.53       58.95     32.49 o 
  29   5   3      728.97      632.14     62.14 o 
 -26   6   3      204.16      211.46     47.83 o 
 -24   6   3       81.10       99.26     40.77 o 
 -22   6   3      423.99      512.99     60.15 o 
 -20   6   3      144.40      134.82     43.26 o 
 -18   6   3       13.89       14.66     32.27 o 
 -16   6   3      878.52      782.81     62.09 o 
 -14   6   3     2328.75     2300.14     98.01 o 
 -12   6   3     1140.04     1118.25     70.35 o 
 -10   6   3      358.29      574.95     61.32 o 
  -8   6   3      281.91      393.59     50.95 o 
  -6   6   3      963.28     1079.34     73.77 o 
  -4   6   3       59.14        3.20     32.51 o 
  -2   6   3      865.64      891.06     65.26 o 
   0   6   3     2661.97     2553.06     74.91 o 
   2   6   3      865.07      814.59     70.41 o 
   4   6   3       25.31       90.18     38.20 o 
   6   6   3      727.34      552.58     63.22 o 
   8   6   3      814.63      707.04     64.08 o 
  10   6   3      435.66      365.40     49.10 o 
  12   6   3      334.85      211.34     51.01 o 
  14   6   3        5.75       14.74     37.08 o 
  16   6   3      431.18      338.49     50.72 o 
  18   6   3       14.99       26.48     28.08 o 
  20   6   3      161.95      194.85     39.21 o 
  22   6   3      193.21      192.27     38.00 o 
  24   6   3       94.58      103.86     40.41 o 
 -21   7   3       50.67       41.34     46.27 o 
 -19   7   3       62.52       66.34     41.22 o 
 -17   7   3        7.34       32.09     34.43 o 
 -15   7   3       15.19       28.66     29.75 o 
 -13   7   3       17.87        0.00     35.10 o 
 -11   7   3       10.74       44.93     32.50 o 
  -9   7   3      287.91      305.99     62.29 o 
  -7   7   3       62.57      128.32     44.65 o 
  -5   7   3      526.53      539.34     65.23 o 
  -3   7   3      445.91      312.85     57.76 o 
  -1   7   3      131.62      203.31     42.98 o 
   1   7   3      267.94      288.80     47.07 o 
   3   7   3      148.49      189.35     40.64 o 
   5   7   3        3.94       19.02     33.50 o 
   7   7   3       15.50        0.00     36.26 o 
   9   7   3      464.45      351.30     60.82 o 
  11   7   3      250.87      210.68     45.04 o 
  13   7   3        7.00       30.90     34.72 o 
  15   7   3       10.20       15.52     30.69 o 
  17   7   3      279.86      214.59     49.82 o 
  -8   8   3        1.94       14.07     42.20 o 
  -6   8   3        1.85       37.99     37.99 o 
  -4   8   3       45.44       21.04     37.02 o 
  -2   8   3      136.42      174.67     47.08 o 
   0   8   3        3.22        3.52     37.76 o 
   2   8   3      745.87      629.63     65.01 o 
   4   8   3      224.82      128.99     47.30 o 
 -40   0   4       45.51       75.51     32.24 o 
 -38   0   4     1297.34     1191.36     91.24 o 
 -36   0   4     1804.52     1739.88     96.53 o 
 -34   0   4     2505.47     2543.42    120.15 o 
 -32   0   4     2143.34     2110.21    103.27 o 
 -30   0   4      172.78      200.95     45.09 o 
 -28   0   4     9951.02     9152.99    195.85 o 
 -26   0   4    12049.36    11588.22    204.56 o 
 -24   0   4      116.30       88.87     30.79 o 
 -22   0   4     7713.09     7483.88    147.03 o 
 -20   0   4     1836.51     1944.15     71.89 o 
 -18   0   4      231.38      359.82     30.81 o 
 -16   0   4     1168.44     1180.80     50.41 o 
 -14   0   4     1700.02     1966.15     58.15 o 
 -12   0   4    28269.35    28340.67    197.92 o 
 -10   0   4    15830.46    15529.48    140.13 o 
  -8   0   4     1061.33     1155.21     37.70 o 
  -6   0   4     6649.66     6935.45     85.37 o 
  -4   0   4     3191.18     3262.30     57.62 o 
  -2   0   4    14418.60    14536.38    119.06 o 
   0   0   4    24657.99    23957.24   1403.65 o 
   2   0   4    16986.91    16753.59    126.93 o 
   4   0   4    19903.78    16733.07    134.79 o 
   6   0   4     2869.32     3040.63     62.63 o 
   8   0   4     2553.19     2358.27     60.53 o 
  10   0   4        4.91       28.18     14.60 o 
  12   0   4    32103.72    35255.14    259.86 o 
  14   0   4     1662.63     1936.76     70.47 o 
  16   0   4    22298.60    22475.25    235.18 o 
  18   0   4     4799.61     5198.15    123.89 o 
  20   0   4        5.15       25.55     26.55 o 
  22   0   4      423.31      410.65     43.80 o 
  24   0   4        4.99        6.92     25.68 o 
  26   0   4      212.81      176.94     35.68 o 
  28   0   4       26.04       96.85     34.70 o 
  30   0   4        1.03        8.03     34.03 o 
  32   0   4      671.30      732.58     68.98 o 
  34   0   4      102.97      108.14     39.88 o 
  36   0   4       66.33       41.75     35.00 o 
 -39   1   4       19.52       23.30     29.89 o 
 -37   1   4     1391.77     1325.70     95.10 o 
 -35   1   4      211.01      276.42     44.86 o 
 -33   1   4      407.61      379.72     56.01 o 
 -31   1   4     2482.99     2426.90    108.96 o 
 -29   1   4       64.89       61.61     45.32 o 
 -27   1   4     2019.96     2194.14     97.51 o 
 -25   1   4     3808.88     3881.82    120.10 o 
 -23   1   4     3624.42     3781.12    111.53 o 
 -21   1   4      188.32      165.85     26.40 o 
 -19   1   4      131.90      112.00     28.36 o 
 -17   1   4     1105.01     1213.10     53.52 o 
 -15   1   4      213.24      209.64     22.78 o 
 -13   1   4        0.10        0.00     13.11 o 
 -11   1   4     1755.52     1544.36     47.04 o 
  -9   1   4     3906.11     3947.49     69.28 o 
  -7   1   4     9319.51     9009.46    101.01 o 
  -5   1   4     2879.97     3259.02     61.69 o 
  -3   1   4     3844.95     4039.26     70.07 o 
  -1   1   4    69069.58    69118.92   1188.00 o 
   1   1   4    64234.34    64574.86   1119.57 o 
   3   1   4    12130.11    12237.01    116.52 o 
   5   1   4    18981.93    18098.99    144.87 o 
   7   1   4      626.49      548.98     28.21 o 
   9   1   4      270.08      249.90     22.00 o 
  11   1   4      115.58      108.60     19.44 o 
  13   1   4     6330.48     6067.87    109.95 o 
  15   1   4     1894.14     1988.96     69.13 o 
  17   1   4     2883.82     2797.06     89.05 o 
  19   1   4      127.62      158.72     34.53 o 
  21   1   4      141.81       85.62     28.70 o 
  23   1   4       37.72       64.94     33.45 o 
  25   1   4       94.42       85.74     33.70 o 
  27   1   4      153.38      159.49     40.25 o 
  29   1   4      245.99      251.96     50.49 o 
  31   1   4        0.54        4.40     37.66 o 
  33   1   4      639.09      758.51     73.22 o 
  35   1   4       82.01       88.73     38.36 o 
 -38   2   4      187.51      133.27     51.51 o 
 -36   2   4        3.29       41.74     41.74 o 
 -34   2   4       50.72       57.92     36.82 o 
 -32   2   4      247.77      250.04     54.73 o 
 -30   2   4     1141.27     1139.85     86.42 o 
 -28   2   4     2446.81     2629.84    114.32 o 
 -26   2   4     1256.30     1315.54     76.76 o 
 -24   2   4     1408.67     1494.29     77.40 o 
 -22   2   4      328.53      289.12     38.48 o 
 -20   2   4       40.13       27.40     21.15 o 
 -18   2   4      497.73      562.49     40.91 o 
 -16   2   4      361.39      347.68     33.97 o 
 -14   2   4     5100.43     5511.20    101.36 o 
 -12   2   4     3172.74     3062.49     71.92 o 
 -10   2   4       82.63       94.40     16.43 o 
  -8   2   4     1545.15     1518.58     48.88 o 
  -6   2   4      199.16      225.46     22.40 o 
  -4   2   4     1258.83     1010.94     23.54 o 
  -2   2   4      441.81      429.52     30.20 o 
   0   2   4    13177.34    14122.36    163.68 o 
   2   2   4      201.77      145.79     18.83 o 
   4   2   4      812.12      782.54     35.22 o 
   6   2   4     2475.79     2351.06     60.96 o 
   8   2   4     4916.61     4766.77     88.10 o 
  10   2   4       77.29       59.34     17.80 o 
  12   2   4       68.93       58.27     15.97 o 
  14   2   4      915.38      896.21     51.04 o 
  16   2   4      382.50      390.23     37.67 o 
  18   2   4     3546.15     3337.42    100.58 o 
  20   2   4       54.39       37.27     29.35 o 
  22   2   4      785.05      784.20     57.40 o 
  24   2   4     1080.13     1098.90     73.49 o 
  26   2   4     1648.56     1631.26     92.78 o 
  28   2   4      329.13      394.55     54.92 o 
  30   2   4      141.45      115.73     44.28 o 
  32   2   4      394.76      176.82     46.69 o 
  34   2   4        0.17       30.95     41.58 o 
 -37   3   4      949.13     1018.66     78.29 o 
 -35   3   4       33.16       75.09     35.91 o 
 -33   3   4       38.75       31.82     42.90 o 
 -31   3   4     1778.79     1893.94    103.36 o 
 -29   3   4       14.69       43.74     43.74 o 
 -27   3   4     2670.73     3245.64    118.33 o 
 -25   3   4     1500.84     1704.74     88.69 o 
 -23   3   4       79.96       59.99     31.93 o 
 -21   3   4     3101.68     3113.03    103.11 o 
 -19   3   4      197.25      189.86     29.07 o 
 -17   3   4      270.81      215.10     33.09 o 
 -15   3   4      795.59      806.37     46.38 o 
 -13   3   4      784.50      718.72     41.13 o 
 -11   3   4      122.71       44.48     16.88 o 
  -9   3   4     2089.91     2170.36     65.88 o 
  -7   3   4       74.75      135.15     26.16 o 
  -5   3   4     3283.56     3900.72     91.76 o 
  -3   3   4     2370.73     2085.99     50.90 o 
  -1   3   4     6693.27     6028.19    105.05 o 
   1   3   4     2970.19     2961.14     73.23 o 
   3   3   4    26526.93    26991.68    212.88 o 
   5   3   4      225.86      219.51     27.28 o 
   7   3   4     4046.20     3848.91     89.26 o 
   9   3   4      103.30       73.88     18.58 o 
  11   3   4     1280.06     1302.10     57.53 o 
  13   3   4    13260.21    11990.64     25.86 o 
  15   3   4     7749.52     7481.63    152.67 o 
  17   3   4     1344.88     1195.70     68.05 o 
  19   3   4     2486.87     2532.74     97.20 o 
  21   3   4     2924.90     2924.70    107.95 o 
  23   3   4      184.73      152.26     38.06 o 
  25   3   4      455.30      436.16     54.17 o 
  27   3   4        8.46       20.20     38.57 o 
  29   3   4      841.80      900.29     75.51 o 
  31   3   4       20.90       62.69     44.15 o 
  33   3   4     1349.93     1238.68     91.74 o 
 -34   4   4      213.52      218.41     55.59 o 
 -32   4   4      150.04      212.21     43.91 o 
 -30   4   4        1.32       34.63     41.64 o 
 -28   4   4     1281.49     1183.78     89.89 o 
 -26   4   4     1073.05     1199.30     79.51 o 
 -24   4   4     1535.33     1504.08     88.56 o 
 -22   4   4     1888.53     1986.51     89.56 o 
 -20   4   4       51.86      108.88     33.02 o 
 -18   4   4      235.44      291.79     36.20 o 
 -16   4   4      655.93      759.78     47.51 o 
 -14   4   4      555.02      610.70     42.48 o 
 -12   4   4     1285.52     1359.67     60.24 o 
 -10   4   4     7203.28     7432.85    138.14 o 
  -8   4   4      654.02      757.74     47.72 o 
  -6   4   4      564.23      536.74     46.05 o 
  -4   4   4      640.49      702.56     49.46 o 
  -2   4   4      372.12      292.61     32.26 o 
   0   4   4      929.17      987.21     36.49 o 
   2   4   4      730.35      734.83     47.82 o 
   4   4   4      295.69      284.00     32.61 o 
   6   4   4      356.32      299.40     35.58 o 
   8   4   4        3.72       12.30     20.66 o 
  10   4   4      241.13      209.82     36.01 o 
  12   4   4     1194.41     1184.38     61.01 o 
  14   4   4     1617.23     1323.42     31.60 o 
  16   4   4     1155.68     1240.48     72.01 o 
  18   4   4      107.87       88.28     35.31 o 
  20   4   4       37.61       34.70     28.84 o 
  22   4   4     2925.97     3051.32    120.98 o 
  24   4   4       44.90       23.30     38.68 o 
  26   4   4      336.19      400.48     51.57 o 
  28   4   4       77.02       66.19     41.22 o 
  30   4   4      639.38      562.12     64.63 o 
 -31   5   4       95.69       17.97     44.31 o 
 -29   5   4      142.08       95.26     48.28 o 
 -27   5   4       23.32       12.29     40.39 o 
 -25   5   4      212.99      242.79     52.63 o 
 -23   5   4      262.65      293.68     44.10 o 
 -21   5   4       81.20       31.82     40.97 o 
 -19   5   4      104.02       62.94     36.39 o 
 -17   5   4        3.37        6.29     28.96 o 
 -15   5   4       66.68       35.10     25.60 o 
 -13   5   4      182.91      190.30     36.32 o 
 -11   5   4       35.29       14.32     29.94 o 
  -9   5   4      110.50      100.07     32.73 o 
  -7   5   4       68.04      162.94     35.94 o 
  -5   5   4       45.31       55.84     28.15 o 
  -3   5   4        8.21       25.09     32.86 o 
  -1   5   4        8.07       56.78     28.38 o 
   1   5   4      673.99      528.55     50.49 o 
   3   5   4      718.72      654.65     54.44 o 
   5   5   4     1748.11     1762.80     80.27 o 
   7   5   4       52.77       66.93     31.03 o 
   9   5   4       73.82       57.38     27.14 o 
  11   5   4      994.81     1005.87     66.35 o 
  13   5   4      235.26      266.15     42.21 o 
  15   5   4     1885.40     1800.19     88.79 o 
  17   5   4      485.84      523.49     59.03 o 
  19   5   4      443.60      362.30     56.00 o 
  21   5   4       52.52      141.32     35.44 o 
  23   5   4       60.35      137.40     38.15 o 
  25   5   4      100.08      120.20     41.52 o 
  27   5   4        8.24       28.30     31.69 o 
 -26   6   4      319.43      393.97     52.08 o 
 -24   6   4       85.90      114.93     45.65 o 
 -22   6   4      896.97      905.93     71.62 o 
 -20   6   4      563.40      639.58     60.04 o 
 -18   6   4       10.16        0.00     33.61 o 
 -16   6   4      401.60      381.96     51.95 o 
 -14   6   4       22.21       16.34     29.49 o 
 -12   6   4       27.20       44.25     31.19 o 
 -10   6   4      443.87      466.06     59.31 o 
  -8   6   4       17.65       34.08     34.08 o 
  -6   6   4      634.21      679.47     66.69 o 
  -4   6   4      882.41      715.59     70.73 o 
  -2   6   4      454.33      355.97     56.55 o 
   0   6   4       31.92       70.31     25.12 o 
   2   6   4     2126.39     2141.61     99.26 o 
   4   6   4      642.11      663.78     59.67 o 
   6   6   4     1500.91     1629.70     89.06 o 
   8   6   4       23.41       20.82     37.31 o 
  10   6   4        1.46       67.97     24.95 o 
  12   6   4      519.39      398.35     50.59 o 
  14   6   4       12.92        3.76     35.15 o 
  16   6   4       41.33       38.12     31.97 o 
  18   6   4       16.85       38.71     33.53 o 
  20   6   4       12.59       35.12     35.12 o 
  22   6   4      689.79      569.62     66.62 o 
 -21   7   4      584.09      548.78     64.22 o 
 -19   7   4       29.86       82.02     32.49 o 
 -17   7   4      258.03      274.38     49.38 o 
 -15   7   4      326.63      307.91     47.37 o 
 -13   7   4       69.68       76.86     41.39 o 
 -11   7   4      427.78      497.25     64.10 o 
  -9   7   4      230.05      304.23     56.77 o 
  -7   7   4        0.07       52.84     32.37 o 
  -5   7   4       68.18       54.46     50.34 o 
  -3   7   4      538.81      550.19     58.82 o 
  -1   7   4      248.26      258.70     47.86 o 
   1   7   4      665.73      660.34     63.88 o 
   3   7   4       36.04       57.46     45.38 o 
   5   7   4      247.96      203.84     49.62 o 
   7   7   4      545.06      450.79     60.13 o 
   9   7   4       41.75       61.80     37.64 o 
  11   7   4      239.98      368.55     46.50 o 
  13   7   4      235.71      190.56     46.79 o 
  15   7   4      237.28      186.67     48.59 o 
  17   7   4      374.24      332.59     56.20 o 
  -6   8   4      391.92      433.15     68.53 o 
  -4   8   4       18.76       65.26     29.05 o 
  -2   8   4       11.31       24.99     44.59 o 
   0   8   4      233.31      210.74     42.60 o 
   2   8   4      162.19      175.69     44.10 o 
 -39   1   5      218.81      197.82     53.90 o 
 -37   1   5      952.33     1137.78     82.98 o 
 -35   1   5      318.54      376.63     57.83 o 
 -33   1   5      332.70      297.99     58.20 o 
 -31   1   5     6637.84     6520.87    175.86 o 
 -29   1   5    10358.73    10190.89    213.44 o 
 -27   1   5      953.58     1000.38     70.52 o 
 -25   1   5      382.48      508.73     50.82 o 
 -23   1   5     2706.22     2926.34     96.03 o 
 -21   1   5     1607.30     1524.93     66.14 o 
 -19   1   5      216.30      315.61     30.81 o 
 -17   1   5      191.44      197.01     23.61 o 
 -15   1   5     3627.81     3849.95     84.02 o 
 -13   1   5     3642.84     3699.23     78.21 o 
 -11   1   5    11536.01    11485.63    128.24 o 
  -9   1   5    14952.67    14767.58    141.61 o 
  -7   1   5    11172.00    11040.04    120.46 o 
  -5   1   5       20.17       50.61     15.69 o 
  -3   1   5    23214.85    21227.58    171.53 o 
  -1   1   5     6948.28     6387.16     94.62 o 
   1   1   5     1382.87     1806.21     50.96 o 
   3   1   5     8048.70     7984.16    102.32 o 
   5   1   5      307.52      432.42     25.99 o 
   7   1   5     4122.61     3631.80     73.07 o 
   9   1   5      197.05      192.22     18.89 o 
  11   1   5       44.20      137.34     18.78 o 
  13   1   5       13.01       19.87     20.76 o 
  15   1   5    19020.27    18921.13    211.40 o 
  17   1   5      355.22      338.97     37.77 o 
  19   1   5        3.23       10.91     24.20 o 
  21   1   5      344.03      323.67     44.19 o 
  23   1   5      836.33      695.39     57.07 o 
  25   1   5      352.89      307.92     42.12 o 
  27   1   5       59.82       47.66     30.81 o 
  29   1   5     2570.98     2557.11    118.26 o 
  31   1   5      587.04      475.15     72.85 o 
  33   1   5       97.85      189.06     40.32 o 
 -38   2   5      732.12      640.63     73.50 o 
 -36   2   5      562.91      592.05     71.21 o 
 -34   2   5      224.29      161.08     55.81 o 
 -32   2   5       13.56       80.26     32.90 o 
 -30   2   5      776.51      726.05     75.31 o 
 -28   2   5     3874.97     4001.70    134.73 o 
 -26   2   5      148.20      243.16     41.60 o 
 -24   2   5      838.78      812.77     60.73 o 
 -22   2   5     1417.02     1608.87     70.98 o 
 -20   2   5     2797.65     2682.05     86.14 o 
 -18   2   5       90.66      101.29     20.79 o 
 -16   2   5     3254.09     3398.23     86.83 o 
 -14   2   5     1145.69      974.09     45.13 o 
 -12   2   5      122.41      123.10     20.03 o 
 -10   2   5     8526.32     7802.39    113.69 o 
  -8   2   5    14673.17    15669.42    159.48 o 
  -6   2   5     1107.10     1298.34     49.10 o 
  -4   2   5     9327.61     8967.60     53.81 o 
  -2   2   5     6033.92     4587.83     89.30 o 
   0   2   5     1058.27     1326.96     33.98 o 
   2   2   5      461.94      615.67     32.43 o 
   4   2   5     2448.46     2348.35     61.84 o 
   6   2   5     4598.70     4150.79     83.73 o 
   8   2   5     1076.14     1041.08     45.95 o 
  10   2   5      662.62      561.00     35.59 o 
  12   2   5      830.98      903.59     47.33 o 
  14   2   5    13925.33    12428.18     22.66 o 
  16   2   5       56.44       29.88     25.87 o 
  18   2   5    16176.77    15724.69    221.75 o 
  20   2   5      124.33      134.29     35.90 o 
  22   2   5     1086.71      976.02     67.54 o 
  24   2   5      557.58      533.30     55.22 o 
  26   2   5      955.21     1233.76     76.99 o 
  28   2   5      279.86      302.47     53.28 o 
  30   2   5     1165.11     1557.72     99.46 o 
  32   2   5      471.50      601.10     71.33 o 
  34   2   5      780.63      901.31     82.68 o 
 -37   3   5        0.45       46.08     46.08 o 
 -35   3   5      360.36      321.36     58.81 o 
 -33   3   5     1475.70     1424.10     98.21 o 
 -31   3   5      431.02      467.08     53.29 o 
 -29   3   5      785.01      823.58     70.58 o 
 -27   3   5     3887.49     4030.74    139.84 o 
 -25   3   5        6.41        3.34     37.16 o 
 -23   3   5     4849.03     5169.66    137.70 o 
 -21   3   5     1160.25     1081.18     66.31 o 
 -19   3   5       99.92       98.03     23.53 o 
 -17   3   5      266.19      231.84     29.93 o 
 -15   3   5        8.08       25.14     18.55 o 
 -13   3   5      881.33      796.07     45.30 o 
 -11   3   5     2349.59     2537.62     73.90 o 
  -9   3   5     1182.15     1034.66     50.63 o 
  -7   3   5        9.13       46.50     19.86 o 
  -5   3   5     2577.34     2828.27     81.01 o 
  -3   3   5    12345.22    11213.80    109.79 o 
  -1   3   5     1643.35     1481.18     57.68 o 
   1   3   5       53.76       64.82     19.71 o 
   3   3   5      522.71      531.54     37.79 o 
   5   3   5       54.03       16.81     21.01 o 
   7   3   5      475.06      500.24     36.73 o 
   9   3   5       68.09       71.83     23.09 o 
  11   3   5       36.43       63.90     19.12 o 
  13   3   5     1375.45     1004.37     22.11 o 
  15   3   5       59.29       67.45     33.73 o 
  17   3   5       12.89       14.61     29.20 o 
  19   3   5      153.80      169.51     37.41 o 
  21   3   5      116.64      135.06     36.33 o 
  23   3   5      219.95      201.46     40.67 o 
  25   3   5        0.59       59.70     24.72 o 
  27   3   5     1024.58     1100.67     80.40 o 
  29   3   5      262.09      258.24     53.10 o 
  31   3   5        5.51       37.06     17.20 o 
 -34   4   5        9.41        4.35     33.97 o 
 -32   4   5       35.64       84.58     39.58 o 
 -30   4   5       99.42      157.74     43.11 o 
 -28   4   5       50.10      101.12     39.71 o 
 -26   4   5     2619.50     3001.42    121.42 o 
 -24   4   5      374.96      453.34     51.28 o 
 -22   4   5     1215.59     1105.10     75.10 o 
 -20   4   5      116.58      125.18     38.11 o 
 -18   4   5      483.69      541.47     45.20 o 
 -16   4   5     2050.16     2125.57     82.98 o 
 -14   4   5     1001.34     1115.82     56.33 o 
 -12   4   5      817.22      813.19     50.93 o 
 -10   4   5     2281.83     2424.04     85.16 o 
  -8   4   5       33.59       67.72     23.37 o 
  -6   4   5      461.58      553.80     43.58 o 
  -4   4   5        5.59       31.61     21.55 o 
  -2   4   5      348.70      228.16     35.27 o 
   0   4   5     1384.04     1569.11     45.96 o 
   2   4   5        0.07       42.74     17.70 o 
   4   4   5      143.38      170.47     25.33 o 
   6   4   5      704.80      912.92     52.64 o 
   8   4   5       24.57        2.61     23.96 o 
  10   4   5     3348.74     3606.15    105.34 o 
  12   4   5      272.61      321.32     36.55 o 
  14   4   5     1521.65     1729.49     80.49 o 
  16   4   5      752.90      657.86     31.66 o 
  18   4   5     1048.46     1143.06     72.55 o 
  20   4   5      125.53      127.54     41.61 o 
  22   4   5      494.14      541.41     58.31 o 
  24   4   5      250.60      317.64     49.48 o 
  26   4   5        2.96       37.11     37.11 o 
  28   4   5      712.19      825.32     69.22 o 
  30   4   5        7.75       39.41     36.24 o 
 -31   5   5      214.02      144.80     46.08 o 
 -29   5   5      707.54      628.40     69.03 o 
 -27   5   5     1555.89     1728.51    101.19 o 
 -25   5   5     3413.62     3689.65    133.48 o 
 -23   5   5        2.97       33.73     40.21 o 
 -21   5   5     1229.39      882.25     68.16 o 
 -19   5   5      468.65      496.71     56.75 o 
 -17   5   5        0.29       25.08     28.01 o 
 -15   5   5      260.24      229.58     27.80 o 
 -13   5   5      879.00      881.34     61.03 o 
 -11   5   5     1394.54     1416.48     77.46 o 
  -9   5   5      651.24      727.36     56.17 o 
  -7   5   5      410.43      413.23     50.14 o 
  -5   5   5      200.83      198.22     41.27 o 
  -3   5   5     6310.03     5921.28    119.24 o 
  -1   5   5      139.43      113.88     39.16 o 
   1   5   5      714.67      964.90     58.35 o 
   3   5   5     1906.05     2058.50     86.01 o 
   5   5   5        0.13       25.44     25.44 o 
   7   5   5     1276.59     1386.83     71.72 o 
   9   5   5     1180.11     1067.12     71.07 o 
  11   5   5      609.38      573.86     58.41 o 
  13   5   5     1758.77     1775.62     92.43 o 
  15   5   5        2.49       32.16     29.51 o 
  17   5   5      703.52      790.39     63.75 o 
  19   5   5      247.32      176.52     52.09 o 
  21   5   5      547.09      490.85     58.61 o 
  23   5   5      174.13      182.74     42.61 o 
  25   5   5      148.26       57.96     42.19 o 
 -26   6   5       59.32       96.57     42.35 o 
 -24   6   5       39.10       36.96     47.92 o 
 -22   6   5      281.73      280.79     55.25 o 
 -20   6   5        6.49       26.88     40.11 o 
 -18   6   5     2062.90     2278.41    102.99 o 
 -16   6   5       65.77      115.13     34.50 o 
 -14   6   5      237.70      234.34     43.56 o 
 -12   6   5       54.02       28.24     38.93 o 
 -10   6   5      644.79      810.49     68.16 o 
  -8   6   5       35.09        7.75     38.73 o 
  -6   6   5     1493.08     1595.13     93.00 o 
  -4   6   5      100.54      148.67     39.39 o 
  -2   6   5      127.39      115.81     40.58 o 
   0   6   5      645.68      682.05     45.09 o 
   2   6   5      189.37      213.55     42.28 o 
   4   6   5       10.46       20.95     37.10 o 
   6   6   5     1174.04     1102.63     77.58 o 
   8   6   5       75.66       82.65     34.01 o 
  10   6   5        1.53       22.20     32.45 o 
  12   6   5      877.44      812.76     71.32 o 
  14   6   5      324.93      344.04     50.27 o 
  16   6   5       17.87       15.47     37.85 o 
  18   6   5      767.53      764.18     70.91 o 
  20   6   5       37.10       16.07     34.82 o 
  22   6   5       82.92      104.38     35.89 o 
 -19   7   5        2.48       35.75     35.75 o 
 -17   7   5        0.56       38.18     38.18 o 
 -15   7   5       37.34       33.03     30.49 o 
 -13   7   5       23.32       62.63     36.86 o 
 -11   7   5        1.30       34.06     38.48 o 
  -9   7   5        2.62       17.82     37.52 o 
  -7   7   5      617.30      575.30     71.45 o 
  -5   7   5       96.25      128.26     44.43 o 
  -3   7   5       59.36       47.51     47.51 o 
  -1   7   5      274.24      333.30     49.22 o 
   1   7   5      446.91      493.30     59.50 o 
   3   7   5       79.03      117.15     40.57 o 
   5   7   5      456.52      473.40     54.50 o 
   7   7   5       33.66        7.99     41.54 o 
   9   7   5        2.46       39.16     29.76 o 
  11   7   5      164.07      220.37     43.62 o 
  13   7   5      369.05      444.94     55.44 o 
  15   7   5      181.57      149.23     40.28 o 
 -40   0   6      261.86      201.18     28.89 o 
 -38   0   6      973.85     1026.09     85.55 o 
 -36   0   6     1118.00     1250.77     86.86 o 
 -34   0   6      349.29      320.20     62.30 o 
 -32   0   6        0.18       11.79     35.85 o 
 -30   0   6     1041.41     1045.68     78.65 o 
 -28   0   6      771.69      946.88     68.20 o 
 -26   0   6     5749.31     5935.41    149.62 o 
 -24   0   6      210.85      259.64     34.88 o 
 -22   0   6    12923.61    13156.66    195.90 o 
 -20   0   6     6668.97     6937.37    134.35 o 
 -18   0   6      679.44      561.14     40.02 o 
 -16   0   6     2466.68     2778.40     76.18 o 
 -14   0   6    61744.87    63180.57    328.19 o 
 -12   0   6     2187.56     2260.81     62.31 o 
 -10   0   6     3854.19     3678.91     75.61 o 
  -8   0   6     1067.89      743.68     34.25 o 
  -6   0   6    12380.66    12791.37    133.71 o 
  -4   0   6    17843.05    17380.98    154.92 o 
  -2   0   6     2309.49     1954.14     52.55 o 
   0   0   6     9807.99     9419.20     78.91 o 
   2   0   6     8813.65     9353.50    112.02 o 
   4   0   6      377.73      391.99     27.59 o 
   6   0   6     9273.84     8063.86    114.93 o 
   8   0   6     1264.87     1244.94     48.64 o 
  10   0   6     5590.11     5772.59    109.22 o 
  12   0   6      837.27      644.52     41.67 o 
  14   0   6     2248.88     2229.26     78.48 o 
  16   0   6      476.71      450.62     44.23 o 
  18   0   6     3688.13     3541.56    110.63 o 
  20   0   6     5625.56     5864.97    148.49 o 
  22   0   6     7774.09     6958.82    170.37 o 
  24   0   6      464.99      370.91     50.43 o 
  26   0   6        4.99       22.51     22.51 o 
  28   0   6      341.93      238.57     32.85 o 
  30   0   6     1741.13     1709.05     91.76 o 
  32   0   6       47.79       45.42     28.13 o 
  34   0   6      435.42      363.61     57.04 o 
 -39   1   6       10.16       23.81     35.48 o 
 -37   1   6      880.58      950.00     83.93 o 
 -35   1   6      164.01      219.24     41.42 o 
 -33   1   6      140.30      156.51     46.71 o 
 -31   1   6       60.62       31.57     40.59 o 
 -29   1   6      329.99      226.18     54.04 o 
 -27   1   6     1739.16     1562.54     83.25 o 
 -25   1   6     1511.96     1456.19     74.08 o 
 -23   1   6       40.26       62.42     25.74 o 
 -21   1   6     1068.67      909.63     54.30 o 
 -19   1   6     2883.53     2705.42     83.94 o 
 -17   1   6     4675.09     3979.40     94.09 o 
 -15   1   6     3624.50     3592.21     84.96 o 
 -13   1   6       80.71       36.85     19.71 o 
 -11   1   6     5549.43     5619.65     95.84 o 
  -9   1   6     3135.68     2883.90     67.65 o 
  -7   1   6      637.66      820.68     36.66 o 
  -5   1   6     7138.37     7653.92    108.45 o 
  -3   1   6     3677.27     3529.72     74.73 o 
  -1   1   6     4183.04     4420.81     83.09 o 
   1   1   6     4856.32     4854.52     87.22 o 
   3   1   6     1784.58     1935.77     55.36 o 
   5   1   6      827.67      869.30     38.65 o 
   7   1   6      712.85      613.45     34.24 o 
   9   1   6     1353.65     1296.63     49.99 o 
  11   1   6     1194.04     1059.65     48.24 o 
  13   1   6      111.76      113.29     25.37 o 
  15   1   6     1023.92     1153.69     57.65 o 
  17   1   6     1447.88     1224.88     66.34 o 
  19   1   6      122.36      156.32     28.56 o 
  21   1   6      400.13      441.64     49.13 o 
  23   1   6      641.57      580.86     53.50 o 
  25   1   6      507.66      631.89     64.50 o 
  27   1   6        8.07        4.18     30.64 o 
  29   1   6      257.31      277.94     55.77 o 
  31   1   6      322.54      262.61     49.02 o 
  33   1   6      456.40      443.03     64.19 o 
 -38   2   6        9.89        4.99     36.73 o 
 -36   2   6      504.96      439.08     65.30 o 
 -34   2   6       27.18       31.11     31.11 o 
 -32   2   6      102.31       50.80     44.87 o 
 -30   2   6        9.05       70.70     36.09 o 
 -28   2   6     1447.41     1732.02     92.73 o 
 -26   2   6     1763.41     1820.84     87.85 o 
 -24   2   6      696.77      719.45     58.94 o 
 -22   2   6     1531.49     1658.70     75.11 o 
 -20   2   6       40.79       14.64     27.95 o 
 -18   2   6     3773.18     3721.79     97.70 o 
 -16   2   6     6079.20     5856.34    114.41 o 
 -14   2   6      991.21     1094.55     49.22 o 
 -12   2   6    10966.92    11174.29    144.51 o 
 -10   2   6     1404.51     1285.21     51.74 o 
  -8   2   6     8440.86     9355.80    131.07 o 
  -6   2   6    11647.35    13636.42    159.16 o 
  -4   2   6      537.25      360.00     20.53 o 
  -2   2   6       29.14       52.22     19.21 o 
   0   2   6    10044.55    11121.02    189.35 o 
   2   2   6      583.63      733.46     39.24 o 
   4   2   6      439.63      333.85     29.07 o 
   6   2   6     1139.82      956.06     45.10 o 
   8   2   6      371.80      375.67     31.59 o 
  10   2   6       42.68       45.68     21.79 o 
  12   2   6     3333.40     3106.78     89.98 o 
  14   2   6      240.00      194.92     35.32 o 
  16   2   6       53.89       47.80     28.60 o 
  18   2   6      174.48       91.06     38.90 o 
  20   2   6      818.24      854.00     66.44 o 
  22   2   6     1376.41     1148.46     73.92 o 
  24   2   6     1027.31      927.78     75.01 o 
  26   2   6       62.44        0.00     42.70 o 
  28   2   6      446.85      545.30     59.52 o 
  30   2   6       82.20      173.50     45.96 o 
  32   2   6      135.02       96.64     57.35 o 
 -37   3   6      548.04      645.89     65.47 o 
 -35   3   6       81.78      213.42     42.14 o 
 -33   3   6      505.68      449.84     66.27 o 
 -31   3   6       61.90       54.74     42.84 o 
 -29   3   6     1281.95     1285.15     83.36 o 
 -27   3   6     1167.42     1247.92     82.09 o 
 -25   3   6      151.72      208.01     38.92 o 
 -23   3   6        6.60       33.89     33.89 o 
 -21   3   6     2619.23     2518.69     93.56 o 
 -19   3   6     1568.12     1555.58     71.77 o 
 -17   3   6       93.94      116.69     23.84 o 
 -15   3   6       89.09       96.27     22.83 o 
 -13   3   6       86.90      117.60     21.42 o 
 -11   3   6      861.65      876.21     49.58 o 
  -9   3   6     1268.91     1210.30     55.39 o 
  -7   3   6     2309.29     2585.38     80.68 o 
  -5   3   6     5053.75     5887.20    117.63 o 
  -3   3   6        0.96       67.03     24.59 o 
  -1   3   6     5021.22     5152.50    108.91 o 
   1   3   6     3305.05     3715.35     92.42 o 
   3   3   6     3003.63     3200.60     84.48 o 
   5   3   6      205.21      163.14     27.62 o 
   7   3   6     3973.53     3538.26     94.71 o 
   9   3   6     1188.17     1079.57     57.45 o 
  11   3   6     3981.20     3817.08    105.34 o 
  13   3   6      199.71      233.94     35.00 o 
  15   3   6     2485.61     2511.67     96.53 o 
  17   3   6        5.25       22.01     28.89 o 
  19   3   6      835.02      791.89     65.52 o 
  21   3   6     2624.34     2841.09    114.90 o 
  23   3   6      877.02      839.60     67.77 o 
  25   3   6      260.14      310.94     52.06 o 
  27   3   6       94.76       84.33     43.56 o 
  29   3   6      283.17      357.05     54.37 o 
  31   3   6      588.20      717.28     74.84 o 
 -34   4   6       26.75       50.17     39.87 o 
 -32   4   6      181.91      247.11     48.62 o 
 -30   4   6      191.37      130.81     35.97 o 
 -28   4   6        4.97       15.81     44.27 o 
 -26   4   6     2530.72     2600.93    117.77 o 
 -24   4   6       68.80      101.19     35.96 o 
 -22   4   6        6.49       35.75     24.85 o 
 -20   4   6      232.08      271.24     36.79 o 
 -18   4   6     1323.30     1279.91     68.65 o 
 -16   4   6     4420.25     4475.37    119.21 o 
 -14   4   6     1283.02     1177.62     64.94 o 
 -12   4   6      609.98      599.37     52.47 o 
 -10   4   6     1484.60     1432.40     67.17 o 
  -8   4   6     2051.38     2413.72     85.37 o 
  -6   4   6      564.26      687.95     50.77 o 
  -4   4   6     1444.15     1656.49     75.43 o 
  -2   4   6      125.24       52.28     27.76 o 
   0   4   6      439.81      430.37     30.25 o 
   2   4   6      934.15      806.91     54.76 o 
   4   4   6      358.15      437.17     39.47 o 
   6   4   6     1450.28     1512.17     67.67 o 
   8   4   6     1151.68     1137.77     64.64 o 
  10   4   6      821.39      825.56     55.16 o 
  12   4   6        2.48       15.17     21.86 o 
  14   4   6     3891.66     4143.45    126.14 o 
  16   4   6     1494.77     1007.15     30.40 o 
  18   4   6     1157.26     1157.14     81.03 o 
  20   4   6     1454.46     1328.33     85.86 o 
  22   4   6      335.65      338.71     49.54 o 
  24   4   6       49.02       12.40     42.08 o 
  26   4   6      725.90      622.39     72.95 o 
  28   4   6       46.72      120.11     39.90 o 
 -31   5   6        0.29       44.97     44.97 o 
 -29   5   6       89.56      123.02     41.28 o 
 -27   5   6      312.57      274.90     56.85 o 
 -25   5   6       19.19       39.33     40.61 o 
 -23   5   6      944.16      920.37     73.96 o 
 -21   5   6      152.19      138.19     39.55 o 
 -19   5   6        0.05       36.68     36.68 o 
 -17   5   6      526.67      586.20     55.23 o 
 -15   5   6      281.88      259.44     35.61 o 
 -13   5   6       53.80       85.59     26.53 o 
 -11   5   6       42.62       86.74     29.06 o 
  -9   5   6        0.04        6.56     30.46 o 
  -7   5   6       12.36       57.63     32.18 o 
  -5   5   6     3478.33     3694.51    121.81 o 
  -3   5   6     1211.96      797.69     60.21 o 
  -1   5   6     1921.27     1897.89     85.98 o 
   1   5   6       19.45       50.42     24.99 o 
   3   5   6      580.05      578.20     52.08 o 
   5   5   6      280.38      333.70     42.64 o 
   7   5   6       53.59       69.50     32.55 o 
   9   5   6       59.91      101.39     27.78 o 
  11   5   6        1.39        6.62     27.82 o 
  13   5   6       76.09      109.94     37.09 o 
  15   5   6      387.34      316.01     33.43 o 
  17   5   6        3.25       15.26     32.28 o 
  19   5   6     1319.82     1382.92     85.12 o 
  21   5   6       87.64       45.01     41.22 o 
  23   5   6      138.48      159.48     40.38 o 
  25   5   6        1.23       21.13     27.00 o 
 -26   6   6      744.30      688.64     73.27 o 
 -24   6   6      375.73      311.30     55.31 o 
 -22   6   6       30.01       36.36     35.13 o 
 -20   6   6       48.01       38.75     39.97 o 
 -18   6   6      194.26      269.43     48.00 o 
 -16   6   6        6.37       38.05     38.05 o 
 -14   6   6      156.91      161.70     37.15 o 
 -12   6   6       34.96       36.13     31.39 o 
 -10   6   6      583.48      522.41     57.09 o 
  -8   6   6       36.08      118.84     41.20 o 
  -6   6   6       47.93       76.05     39.92 o 
  -4   6   6       27.78       89.74     39.73 o 
  -2   6   6      220.35      159.82     39.27 o 
   0   6   6      155.86      213.23     29.87 o 
   2   6   6      554.61      538.31     62.50 o 
   4   6   6       50.77       46.56     36.56 o 
   6   6   6      442.17      530.94     53.92 o 
   8   6   6      149.36      155.28     38.49 o 
  10   6   6        1.50       33.90     36.45 o 
  12   6   6      503.61      551.05     58.20 o 
  14   6   6      342.33      259.52     38.74 o 
  16   6   6      513.56      552.38     64.51 o 
  18   6   6      231.12      146.17     53.69 o 
  20   6   6      100.04       85.74     41.93 o 
 -19   7   6       12.57        3.97     34.27 o 
 -17   7   6      115.85      176.79     39.92 o 
 -15   7   6        2.29        0.00     27.85 o 
 -13   7   6       60.93       67.50     44.60 o 
 -11   7   6       22.47       38.17     35.16 o 
  -9   7   6      177.98      268.24     54.19 o 
  -7   7   6       80.17       70.43     43.90 o 
  -5   7   6      975.02     1058.29     81.20 o 
  -3   7   6      177.97      213.94     46.66 o 
  -1   7   6      464.10      540.92     68.20 o 
   1   7   6       29.78       28.07     39.38 o 
   3   7   6      932.22      905.59     79.16 o 
   5   7   6        0.22       12.06     37.00 o 
   7   7   6       37.41       59.53     35.87 o 
   9   7   6      183.94      275.02     43.20 o 
  11   7   6      505.90      561.99     62.83 o 
  13   7   6       62.59       47.82     37.96 o 
 -39   1   7       80.84      101.38     46.41 o 
 -37   1   7      804.06      790.82     82.57 o 
 -35   1   7      155.90      171.67     54.47 o 
 -33   1   7      180.15      132.51     46.97 o 
 -31   1   7     1691.54     1763.29     93.90 o 
 -29   1   7      160.90      147.30     43.01 o 
 -27   1   7       38.30       47.30     37.07 o 
 -25   1   7     5072.26     5051.64    135.74 o 
 -23   1   7      602.90      461.14     47.56 o 
 -21   1   7      632.67      651.30     45.85 o 
 -19   1   7       58.26       69.42     25.20 o 
 -17   1   7        3.43       42.85     16.02 o 
 -15   1   7     2531.20     2768.65     78.68 o 
 -13   1   7     2859.80     2892.34     75.74 o 
 -11   1   7     5865.11     6143.08    104.78 o 
  -9   1   7       56.81      104.36     19.71 o 
  -7   1   7     3818.88     4299.70     86.86 o 
  -5   1   7      292.17      283.98     26.82 o 
  -3   1   7     2533.57     2625.70     69.72 o 
  -1   1   7     5123.10     5317.19     97.72 o 
   1   1   7     9561.68    10997.83    139.14 o 
   3   1   7    17672.70    18917.03    182.11 o 
   5   1   7      664.94      636.87     36.72 o 
   7   1   7     4372.77     4259.77     91.51 o 
   9   1   7     3546.70     3139.96     83.63 o 
  11   1   7     1167.62     1092.40     54.06 o 
  13   1   7      300.58      236.37     32.10 o 
  15   1   7      153.20      151.89     33.41 o 
  17   1   7      473.78      462.70     47.73 o 
  19   1   7     1395.54     1437.75     74.14 o 
  21   1   7        2.43       34.72     34.72 o 
  23   1   7     6345.82     5667.66     50.77 o 
  25   1   7        6.24        7.75     35.10 o 
  27   1   7       66.83       32.52     38.76 o 
  29   1   7      278.65      256.52     41.32 o 
  31   1   7       91.06       60.31     38.56 o 
 -38   2   7       57.19      120.40     37.43 o 
 -36   2   7       94.95      168.56     39.91 o 
 -34   2   7        0.02       17.80     37.05 o 
 -32   2   7        0.19       17.03     31.63 o 
 -30   2   7       24.49        3.89     29.17 o 
 -28   2   7     4008.31     4055.03    133.78 o 
 -26   2   7      397.51      325.43     56.68 o 
 -24   2   7     7943.66     7417.54    163.60 o 
 -22   2   7     2828.55     2988.72     96.81 o 
 -20   2   7     5176.44     5382.98    124.67 o 
 -18   2   7      792.77      797.79     48.98 o 
 -16   2   7     1368.98     1133.77     54.63 o 
 -14   2   7      776.42      699.84     41.63 o 
 -12   2   7     6189.93     6432.05    117.76 o 
 -10   2   7     2097.14     1948.34     64.68 o 
  -8   2   7        4.43        5.55     19.86 o 
  -6   2   7      606.89      688.60     42.10 o 
  -4   2   7     7934.93     6998.09     19.41 o 
  -2   2   7        0.19       43.56     17.71 o 
   0   2   7      156.21       38.74     18.74 o 
   2   2   7     2443.04     2454.70     72.43 o 
   4   2   7      245.46      225.92     27.06 o 
   6   2   7       28.43       44.62     23.58 o 
   8   2   7    18055.88    18097.60    198.96 o 
  10   2   7     5692.59     5858.00    122.38 o 
  12   2   7     2573.18     2299.08     84.09 o 
  14   2   7     8801.77     8592.60    161.78 o 
  16   2   7     3648.52     3749.61    114.51 o 
  18   2   7      775.81      666.61     54.70 o 
  20   2   7     2024.05     1964.51     96.70 o 
  22   2   7      270.60      347.76     50.09 o 
  24   2   7      781.01      707.86     67.80 o 
  26   2   7      264.39      367.22     59.24 o 
  28   2   7       12.83       27.34     39.85 o 
  30   2   7      913.90      968.71     82.29 o 
 -37   3   7       28.64      123.23     33.41 o 
 -35   3   7       37.17       60.05     37.93 o 
 -33   3   7       16.43       30.99     35.61 o 
 -31   3   7      156.95      159.82     43.00 o 
 -29   3   7      293.40      353.85     52.75 o 
 -27   3   7     2002.17     1947.83     96.53 o 
 -25   3   7      118.20      111.17     39.02 o 
 -23   3   7      339.75      287.11     42.60 o 
 -21   3   7      969.60      916.55     57.66 o 
 -19   3   7       17.90       36.56     17.43 o 
 -17   3   7       41.65       70.99     22.27 o 
 -15   3   7      510.24      520.51     41.62 o 
 -13   3   7      369.88      455.30     36.34 o 
 -11   3   7      969.80     1007.95     55.17 o 
  -9   3   7     3854.85     3718.33     98.24 o 
  -7   3   7      496.42      500.09     39.85 o 
  -5   3   7      459.97      516.13     41.81 o 
  -3   3   7     6515.68     6044.37     92.63 o 
  -1   3   7        5.78       50.78     19.39 o 
   1   3   7      217.18      279.83     31.74 o 
   3   3   7     3823.10     4108.58    101.10 o 
   5   3   7     4926.22     5111.43    114.34 o 
   7   3   7      189.91      166.06     29.17 o 
   9   3   7       37.75        9.95     23.36 o 
  11   3   7     1631.00     1692.99     75.86 o 
  13   3   7       49.10       86.10     29.00 o 
  15   3   7       28.25        3.18     33.15 o 
  17   3   7      673.90      694.38     56.80 o 
  19   3   7     1048.25     1108.72     75.31 o 
  21   3   7        4.81       66.50     26.89 o 
  23   3   7      113.92      146.01     43.00 o 
  25   3   7       77.40      159.15     41.78 o 
  27   3   7      375.77      338.02     59.10 o 
  29   3   7      106.50       71.80     41.74 o 
 -34   4   7        8.10       22.76     32.87 o 
 -32   4   7       18.54       13.01     43.84 o 
 -30   4   7      405.45      319.86     61.76 o 
 -28   4   7      724.81      774.77     68.74 o 
 -26   4   7      383.36      390.63     51.70 o 
 -24   4   7      141.31      179.84     38.07 o 
 -22   4   7        9.00       69.12     25.06 o 
 -20   4   7      913.73      914.92     60.57 o 
 -18   4   7       51.35       99.39     25.37 o 
 -16   4   7       14.03       58.78     27.07 o 
 -14   4   7     1630.18     1832.74     79.24 o 
 -12   4   7      597.32      600.95     52.35 o 
 -10   4   7      116.65       92.09     35.56 o 
  -8   4   7       17.01       24.47     30.58 o 
  -6   4   7     1998.81     2242.39     87.27 o 
  -4   4   7     3429.78     3915.40    113.11 o 
  -2   4   7      473.88      267.66     38.90 o 
   0   4   7      192.20      230.16     23.93 o 
   2   4   7      700.15      697.26     49.17 o 
   4   4   7        0.96       10.52     25.42 o 
   6   4   7      693.06      817.42     54.26 o 
   8   4   7      180.23      255.04     35.18 o 
  10   4   7      133.99       63.44     36.37 o 
  12   4   7       97.82       35.40     35.85 o 
  14   4   7     2331.60     2542.28    102.25 o 
  16   4   7      873.49     1016.89     75.17 o 
  18   4   7       22.02       19.19     34.72 o 
  20   4   7       62.90      117.06     40.54 o 
  22   4   7       81.06       80.25     36.06 o 
  24   4   7       19.43       39.36     39.36 o 
  26   4   7       29.32       36.04     35.62 o 
 -31   5   7        0.74        0.00     36.70 o 
 -29   5   7     1319.52     1410.77     91.67 o 
 -27   5   7       88.77       65.75     44.81 o 
 -25   5   7       18.21       44.82     44.82 o 
 -23   5   7      440.28      530.29     55.10 o 
 -21   5   7      624.23      498.49     55.39 o 
 -19   5   7      609.40      596.26     56.39 o 
 -17   5   7       43.92       66.34     34.85 o 
 -15   5   7       52.90       96.43     37.65 o 
 -13   5   7      730.09      744.30     62.75 o 
 -11   5   7     1396.70     1249.27     76.23 o 
  -9   5   7     1303.46     1395.96     79.38 o 
  -7   5   7      412.50      444.80     48.27 o 
  -5   5   7      631.81      659.85     57.66 o 
  -3   5   7     1226.92     1090.58     58.65 o 
  -1   5   7       13.94      107.72     27.38 o 
   1   5   7       17.04       59.67     31.86 o 
   3   5   7     2566.25     2692.69    101.59 o 
   5   5   7      214.84      171.17     41.91 o 
   7   5   7      244.32      152.88     31.28 o 
   9   5   7      558.86      439.59     56.43 o 
  11   5   7      215.22      267.41     46.77 o 
  13   5   7      941.51     1043.40     75.38 o 
  15   5   7       25.38        7.90     32.03 o 
  17   5   7       88.28       88.25     34.78 o 
  19   5   7     1192.69     1197.36     81.71 o 
  21   5   7      200.79      167.87     35.91 o 
  23   5   7      139.62      168.69     41.57 o 
 -26   6   7       98.54       63.60     48.37 o 
 -24   6   7      194.73      158.42     49.48 o 
 -22   6   7       48.61        4.02     38.67 o 
 -20   6   7      356.47      397.36     56.30 o 
 -18   6   7      597.77      498.08     63.61 o 
 -16   6   7      191.94      258.96     40.56 o 
 -14   6   7       26.47       11.10     33.72 o 
 -12   6   7      169.17      174.29     48.08 o 
 -10   6   7      542.29      419.48     65.12 o 
  -8   6   7      516.83      557.75     66.60 o 
  -6   6   7       90.62       85.25     47.99 o 
  -4   6   7       10.08        0.00     37.38 o 
  -2   6   7      702.33      419.89     53.51 o 
   0   6   7      177.67      223.20     30.83 o 
   2   6   7      830.64     1030.15     75.84 o 
   4   6   7       24.54       33.33     40.26 o 
   6   6   7      349.07      349.66     50.13 o 
   8   6   7        0.32       22.92     33.95 o 
  10   6   7      767.88      704.59     67.60 o 
  12   6   7      854.10      893.27     78.72 o 
  14   6   7       11.99       52.51     30.12 o 
  16   6   7        3.67        0.00     41.35 o 
  18   6   7      397.09      344.21     58.20 o 
 -17   7   7      160.81      149.07     41.18 o 
 -15   7   7       12.77       38.56     30.84 o 
 -13   7   7       39.34       24.19     39.40 o 
 -11   7   7       15.66       17.05     34.92 o 
  -9   7   7       68.19       34.73     44.27 o 
  -7   7   7       17.72       13.23     42.35 o 
  -5   7   7        6.41        8.78     40.80 o 
  -3   7   7       69.16      144.00     44.84 o 
  -1   7   7      376.49      357.64     58.62 o 
   1   7   7      132.66       61.45     46.60 o 
   3   7   7        1.63       32.28     34.70 o 
   5   7   7       64.42       56.52     39.91 o 
   7   7   7       87.72       44.47     44.09 o 
   9   7   7      178.86      169.57     43.06 o 
  11   7   7      103.75      157.29     40.06 o 
 -38   0   8      213.25      184.59     33.82 o 
 -36   0   8      249.42      321.38     54.59 o 
 -34   0   8        4.93       26.25     35.48 o 
 -32   0   8     5741.65     4627.56    151.45 o 
 -30   0   8     2137.95     2168.69    106.35 o 
 -28   0   8     6562.58     6527.73    164.74 o 
 -26   0   8       62.80       39.07     31.83 o 
 -24   0   8     4405.06     4429.51    123.68 o 
 -22   0   8      496.64      489.77     46.00 o 
 -20   0   8     3090.72     3080.92     95.28 o 
 -18   0   8     1463.47     1325.98     60.58 o 
 -16   0   8     3758.97     3657.66     92.84 o 
 -14   0   8      523.33      430.66     34.11 o 
 -12   0   8     1877.38     1931.19     62.80 o 
 -10   0   8     5097.75     5186.86     99.53 o 
  -8   0   8     1775.17     1815.41     59.29 o 
  -6   0   8     1510.12     1608.94     55.64 o 
  -4   0   8     1800.70     1685.59     56.80 o 
  -2   0   8    13749.79    14365.55    160.08 o 
   0   0   8     3262.66     3541.08     56.61 o 
   2   0   8     3920.08     3809.60     83.58 o 
   4   0   8    15828.62    12455.91    155.51 o 
   6   0   8     1902.72     1755.50     63.77 o 
   8   0   8        1.39       15.07     15.07 o 
  10   0   8      311.99      336.38     31.30 o 
  12   0   8     1961.40     1886.93     76.18 o 
  14   0   8       81.52       56.88     24.31 o 
  16   0   8    13486.40    13452.22    215.13 o 
  18   0   8     5697.78     5556.50    148.20 o 
  20   0   8       60.01       33.66     33.66 o 
  22   0   8      333.11      327.03     47.56 o 
  24   0   8      398.22      386.33     47.08 o 
  26   0   8       81.67       73.51     36.75 o 
  28   0   8      150.86      180.93     35.63 o 
  30   0   8       96.93       51.23     38.89 o 
 -39   1   8        6.26       63.36     34.15 o 
 -37   1   8        0.03       41.35     41.35 o 
 -35   1   8      355.66      361.17     58.50 o 
 -33   1   8       92.98       82.41     41.21 o 
 -31   1   8     1510.57     1478.84     90.99 o 
 -29   1   8      532.76      474.53     62.98 o 
 -27   1   8      585.07      588.98     56.74 o 
 -25   1   8     1683.94     1838.77     85.68 o 
 -23   1   8       42.73        8.72     25.72 o 
 -21   1   8     2236.99     2184.17     83.77 o 
 -19   1   8     1056.24     1061.62     56.93 o 
 -17   1   8       85.00       97.36     21.97 o 
 -15   1   8      498.33      509.36     38.48 o 
 -13   1   8     4050.10     4160.67     94.46 o 
 -11   1   8      558.92      486.98     37.49 o 
  -9   1   8     4604.29     4399.71     93.72 o 
  -7   1   8       19.35       36.15     16.02 o 
  -5   1   8     3676.84     4223.53     91.33 o 
  -3   1   8     1457.16     1413.08     53.72 o 
  -1   1   8      298.22      296.18     29.90 o 
   1   1   8      364.72      277.73     30.81 o 
   3   1   8       27.77       16.39     21.56 o 
   5   1   8      712.57      765.26     42.31 o 
   7   1   8     1801.38     1767.29     63.37 o 
   9   1   8     1087.87      957.05     52.08 o 
  11   1   8      979.69      897.99     52.63 o 
  13   1   8        3.74        7.31     24.97 o 
  15   1   8      164.85      204.41     33.48 o 
  17   1   8     2419.56     2340.47     95.43 o 
  19   1   8        0.99       19.45     33.00 o 
  21   1   8      559.81      484.92     52.47 o 
  23   1   8     1105.70     1162.86     80.66 o 
  25   1   8        0.57        3.96     32.93 o 
  27   1   8        0.09        8.08     30.61 o 
  29   1   8       39.23       29.23     39.79 o 
  31   1   8       99.23       63.00     43.14 o 
 -38   2   8        3.22       24.10     30.80 o 
 -36   2   8       10.54       19.03     33.87 o 
 -34   2   8       67.10       58.42     33.24 o 
 -32   2   8        2.04        8.63     41.22 o 
 -30   2   8       23.58       15.78     35.41 o 
 -28   2   8     1649.20     1700.86     88.45 o 
 -26   2   8        0.31        6.97     28.79 o 
 -24   2   8      843.68      867.93     64.43 o 
 -22   2   8     2859.25     3048.41    100.93 o 
 -20   2   8     1253.71     1181.26     63.19 o 
 -18   2   8        0.52        0.00     20.86 o 
 -16   2   8     2843.43     2771.57     85.83 o 
 -14   2   8       55.96       21.24     22.10 o 
 -12   2   8      331.74      407.93     36.78 o 
 -10   2   8     2551.11     2675.91     79.15 o 
  -8   2   8       14.32        4.12     21.53 o 
  -6   2   8     5624.13     5851.98    118.11 o 
  -4   2   8    14415.06    12844.97    112.76 o 
  -2   2   8       53.33       59.68     22.85 o 
   0   2   8     6346.03     7536.69    170.20 o 
   2   2   8     1074.96      963.50     51.15 o 
   4   2   8      907.50     1031.60     51.14 o 
   6   2   8     4453.19     4254.53    103.30 o 
   8   2   8       42.83       29.54     23.64 o 
  10   2   8      473.24      487.37     41.68 o 
  12   2   8     1656.71     1716.61     73.88 o 
  14   2   8     1729.40     1698.35     78.08 o 
  16   2   8     4343.37     4245.76    126.34 o 
  18   2   8     4514.85     4787.69    139.69 o 
  20   2   8      126.04       99.51     44.58 o 
  22   2   8      709.89      719.12     67.88 o 
  24   2   8      201.77      229.91     45.42 o 
  26   2   8        7.05       26.62     39.01 o 
  28   2   8      450.69      328.66     53.66 o 
  30   2   8      206.29      245.82     51.95 o 
 -35   3   8      279.46      414.88     56.35 o 
 -33   3   8      174.44      190.76     55.42 o 
 -31   3   8      567.90      551.48     60.11 o 
 -29   3   8       15.91       31.63     38.50 o 
 -27   3   8     1036.26     1089.82     74.92 o 
 -25   3   8      279.07      341.67     50.09 o 
 -23   3   8     2493.14     2523.62     99.26 o 
 -21   3   8      663.63      576.72     35.82 o 
 -19   3   8       86.15       95.84     28.96 o 
 -17   3   8      326.15      313.54     33.89 o 
 -15   3   8      586.23      653.83     48.98 o 
 -13   3   8     2119.10     2075.36     78.40 o 
 -11   3   8      976.01     1131.19     60.47 o 
  -9   3   8     4678.74     4966.45    117.17 o 
  -7   3   8     1041.10     1133.44     59.90 o 
  -5   3   8    12400.20    14223.26    196.63 o 
  -3   3   8     1074.31      709.39     49.07 o 
  -1   3   8      558.70      531.96     43.04 o 
   1   3   8      419.03      503.76     42.46 o 
   3   3   8       80.72      155.18     29.80 o 
   5   3   8      301.89      453.15     36.86 o 
   7   3   8     1913.04     1963.92     77.97 o 
   9   3   8       14.96       16.14     26.62 o 
  11   3   8     3693.29     3942.90    115.38 o 
  13   3   8     1490.43     1725.17     80.89 o 
  15   3   8       47.83       20.11     37.48 o 
  17   3   8      489.77      520.80     51.99 o 
  19   3   8     2818.99     2945.77    119.28 o 
  21   3   8        0.44       12.28     38.74 o 
  23   3   8      707.69      719.75     80.65 o 
  25   3   8      475.24      388.09     62.03 o 
  27   3   8      280.71      345.63     43.77 o 
 -34   4   8       16.47       54.10     33.04 o 
 -32   4   8      402.41      398.99     57.07 o 
 -30   4   8      146.52      156.00     46.37 o 
 -28   4   8      454.58      473.93     61.10 o 
 -26   4   8        1.99       45.79     34.89 o 
 -24   4   8     1572.82     1572.31     91.47 o 
 -22   4   8       54.86       91.60     39.13 o 
 -20   4   8      505.03      560.55     52.94 o 
 -18   4   8       41.17       79.58     29.37 o 
 -16   4   8      245.55      182.49     39.75 o 
 -14   4   8       52.78       83.63     30.77 o 
 -12   4   8     2800.76     2915.87    101.08 o 
 -10   4   8      298.68      398.06     44.64 o 
  -8   4   8       12.42       54.48     26.54 o 
  -6   4   8       82.56       94.96     31.03 o 
  -4   4   8      443.01      419.10     45.84 o 
  -2   4   8       72.36       76.01     28.10 o 
   0   4   8     4754.55     5238.51     93.23 o 
   2   4   8      122.31      151.45     33.85 o 
   4   4   8      981.35     1055.66     64.90 o 
   6   4   8     2833.12     2816.09     98.72 o 
   8   4   8     1085.16     1275.15     72.13 o 
  10   4   8       30.68       48.61     32.11 o 
  12   4   8     5040.31     3544.87    123.74 o 
  14   4   8      511.12      519.58     61.26 o 
  16   4   8      109.25      106.80     47.47 o 
  18   4   8      601.23      778.11     63.51 o 
  20   4   8     1367.62     1504.00     92.72 o 
  22   4   8      112.75      110.32     44.84 o 
  24   4   8      483.40      552.78     64.39 o 
  26   4   8      341.43      335.52     55.78 o 
 -29   5   8       12.04       21.46     42.10 o 
 -27   5   8       13.98       41.34     38.86 o 
 -25   5   8       85.53      104.16     46.43 o 
 -23   5   8      214.86      219.46     52.13 o 
 -21   5   8      853.25      749.95     67.72 o 
 -19   5   8      328.68      273.17     55.06 o 
 -17   5   8       62.13       24.01     30.34 o 
 -15   5   8      119.00      158.00     36.62 o 
 -13   5   8      459.84      501.11     58.29 o 
 -11   5   8      160.00      171.30     36.24 o 
  -9   5   8      462.99      460.68     53.68 o 
  -7   5   8      212.59      196.92     46.09 o 
  -5   5   8      344.40      361.94     50.30 o 
  -3   5   8        0.01       40.12     28.60 o 
  -1   5   8        1.20       36.36     36.36 o 
   1   5   8     1719.69     1768.15     86.97 o 
   3   5   8     2137.46     2167.13     96.30 o 
   5   5   8       76.17       41.04     35.30 o 
   7   5   8       31.99       34.78     27.74 o 
   9   5   8       15.61       29.04     29.92 o 
  11   5   8      633.45      726.17     65.09 o 
  13   5   8      177.16      248.80     43.43 o 
  15   5   8     1857.06     2084.57     99.00 o 
  17   5   8        1.92       35.78     35.78 o 
  19   5   8       13.26       12.69     37.23 o 
  21   5   8        0.13       40.73     40.73 o 
 -24   6   8      206.66      226.43     45.91 o 
 -22   6   8       71.84       89.57     40.82 o 
 -20   6   8       35.34        3.97     42.09 o 
 -18   6   8        3.73       15.12     36.99 o 
 -16   6   8      263.30      259.15     48.21 o 
 -14   6   8      384.07      326.31     53.90 o 
 -12   6   8      679.26      917.37     71.12 o 
 -10   6   8      258.00      286.87     44.95 o 
  -8   6   8       12.15       31.11     41.03 o 
  -6   6   8      603.02      604.41     61.35 o 
  -4   6   8       73.18       50.64     40.68 o 
  -2   6   8      164.35      138.40     38.84 o 
   0   6   8      287.01      392.74     35.32 o 
   2   6   8       86.61      110.58     37.29 o 
   4   6   8       24.33       26.98     30.84 o 
   6   6   8       32.13       30.92     34.73 o 
   8   6   8       30.13        3.77     37.70 o 
  10   6   8      389.11      316.64     54.63 o 
  12   6   8      549.63      652.23     66.85 o 
  14   6   8     1108.92     1076.11     85.11 o 
  16   6   8      813.26      812.62     72.00 o 
 -17   7   8       32.93       38.79     40.21 o 
 -15   7   8       11.17        0.00     36.12 o 
 -13   7   8      176.08      133.65     54.77 o 
 -11   7   8       25.56       50.26     36.99 o 
  -9   7   8      695.67      776.28     78.72 o 
  -7   7   8      339.08      432.50     56.71 o 
  -5   7   8      195.51      240.97     52.00 o 
  -3   7   8       75.65       33.82     45.52 o 
  -1   7   8      676.63      740.61     69.31 o 
   1   7   8       23.25       24.91     34.95 o 
   3   7   8       45.43       28.71     39.74 o 
   5   7   8        9.89       12.32     39.26 o 
   7   7   8       51.28       44.76     41.00 o 
 -39   1   9      164.96      191.59     47.23 o 
 -37   1   9       19.20       24.23     36.80 o 
 -35   1   9       23.61       36.86     34.48 o 
 -33   1   9       72.63       61.16     46.11 o 
 -31   1   9     2736.74     3093.10    131.27 o 
 -29   1   9      558.56      670.48     67.04 o 
 -27   1   9       64.17       48.93     33.73 o 
 -25   1   9      238.82      122.43     40.50 o 
 -23   1   9        5.37       17.74     22.75 o 
 -21   1   9       85.84      118.85     26.70 o 
 -19   1   9     1388.80     1281.23     63.35 o 
 -17   1   9     2225.40     2184.32     79.36 o 
 -15   1   9       31.58       28.34     18.89 o 
 -13   1   9     9195.00     8928.51    146.64 o 
 -11   1   9     2331.70     2219.64     72.03 o 
  -9   1   9      171.46      164.64     23.96 o 
  -7   1   9     2702.77     2838.25     79.78 o 
  -5   1   9     4120.53     4321.99     98.66 o 
  -3   1   9     3322.77     3616.80     90.68 o 
  -1   1   9     3191.67     3731.45     93.34 o 
   1   1   9        4.28        6.11     15.26 o 
   3   1   9     4534.20     4754.46    104.48 o 
   5   1   9       65.40       75.20     21.20 o 
   7   1   9      469.74      443.96     35.70 o 
   9   1   9      222.97      297.07     31.96 o 
  11   1   9     2613.48     2397.67     85.06 o 
  13   1   9     7704.08     7942.01    160.69 o 
  15   1   9     3941.01     3563.78    115.45 o 
  17   1   9        6.19       32.20     29.99 o 
  19   1   9    13801.85    13949.95    237.03 o 
  21   1   9     1313.73     1269.73     81.51 o 
  23   1   9       13.52       19.06     35.52 o 
  25   1   9      457.19      599.26     58.92 o 
  27   1   9      285.02      216.88     46.76 o 
  29   1   9      201.11      247.52     51.33 o 
 -38   2   9       13.86       42.61     42.61 o 
 -36   2   9      117.39       89.53     47.97 o 
 -34   2   9      248.91      380.41     53.28 o 
 -32   2   9     1621.31     1304.29     89.62 o 
 -30   2   9      759.50      883.82     67.80 o 
 -28   2   9     4300.77     4318.81    142.57 o 
 -26   2   9      496.45      503.14     51.78 o 
 -24   2   9       10.73        9.44     30.53 o 
 -22   2   9     1221.36     1025.43     65.13 o 
 -20   2   9     1346.99     1312.13     68.33 o 
 -18   2   9      239.78      269.33     33.34 o 
 -16   2   9     4356.31     3847.87    103.97 o 
 -14   2   9     1197.78     1222.50     61.75 o 
 -12   2   9      236.62      293.80     35.26 o 
 -10   2   9     2157.68     1887.98     73.30 o 
  -8   2   9     9365.54     9483.34    153.22 o 
  -6   2   9     1985.98     2076.18     75.35 o 
  -4   2   9     4462.27     4131.88     86.99 o 
  -2   2   9        5.88       29.15     20.49 o 
   0   2   9      805.02      914.93     36.60 o 
   2   2   9      575.09      557.28     41.93 o 
   4   2   9     3120.19     2858.89     87.90 o 
   6   2   9      148.60       56.86     29.70 o 
   8   2   9     3478.69     3378.41     97.95 o 
  10   2   9     1159.79     1113.97     61.58 o 
  12   2   9     2068.57     1974.80     87.27 o 
  14   2   9     4200.70     4754.88    132.81 o 
  16   2   9       85.97       70.02     38.85 o 
  18   2   9      346.46      384.26     52.46 o 
  20   2   9      103.11      132.94     35.46 o 
  22   2   9      309.25      389.95     52.02 o 
  24   2   9      320.36      270.36     54.81 o 
  26   2   9       33.22       18.05     36.97 o 
  28   2   9     1082.97     1074.25     83.60 o 
 -35   3   9      285.89       56.94     56.94 o 
 -33   3   9       41.35        8.90     44.53 o 
 -31   3   9       27.27       38.28     26.57 o 
 -29   3   9      263.99      371.88     52.29 o 
 -27   3   9       63.96       52.39     40.30 o 
 -25   3   9      196.13      139.87     41.61 o 
 -23   3   9      164.76      189.54     33.62 o 
 -21   3   9      404.56      350.68     28.05 o 
 -19   3   9      419.12      483.22     48.80 o 
 -17   3   9      653.41      640.29     52.15 o 
 -15   3   9       79.69       82.63     31.41 o 
 -13   3   9      700.59      764.68     54.15 o 
 -11   3   9      789.44      788.62     52.13 o 
  -9   3   9      527.00      529.23     50.01 o 
  -7   3   9     2297.64     2443.57     87.63 o 
  -5   3   9      237.98      211.58     35.65 o 
  -3   3   9     2205.60     1439.00     68.48 o 
  -1   3   9     1256.21     1191.49     65.19 o 
   1   3   9     1475.82     1624.92     72.08 o 
   3   3   9        3.68        5.27     20.62 o 
   5   3   9       65.96       85.36     27.44 o 
   7   3   9     2649.78     2979.71    102.83 o 
   9   3   9      118.51      102.72     32.92 o 
  11   3   9      452.31      513.82     51.56 o 
  13   3   9      467.43      436.40     56.86 o 
  15   3   9     3037.86     3444.31    121.00 o 
  17   3   9     2197.72     2356.14    108.68 o 
  19   3   9       53.15       53.42     36.56 o 
  21   3   9        5.78       47.44     47.44 o 
  23   3   9      955.16     1170.39     87.27 o 
  25   3   9       60.54       72.00     36.23 o 
 -32   4   9       52.64       83.41     37.53 o 
 -30   4   9      220.46      296.56     51.48 o 
 -28   4   9      460.01      515.76     56.30 o 
 -26   4   9     2016.13     1985.32    101.73 o 
 -24   4   9      307.06      305.51     47.77 o 
 -22   4   9       51.87       38.59     31.73 o 
 -20   4   9      735.70      717.50     64.14 o 
 -18   4   9      759.16      817.23     61.61 o 
 -16   4   9     1619.71     1749.80     85.68 o 
 -14   4   9       51.82      122.13     29.66 o 
 -12   4   9      679.66      719.28     57.75 o 
 -10   4   9      140.98      159.94     39.86 o 
  -8   4   9      240.31      271.87     40.03 o 
  -6   4   9      478.79      536.95     56.00 o 
  -4   4   9      340.24      345.44     50.73 o 
  -2   4   9      671.65      414.73     49.73 o 
   0   4   9     1762.17     1999.10     61.27 o 
   2   4   9        1.78       28.06     28.06 o 
   4   4   9        7.82       15.47     29.19 o 
   6   4   9      184.19      148.46     37.11 o 
   8   4   9       26.65        9.75     30.60 o 
  10   4   9      698.04      702.73     61.61 o 
  12   4   9     2035.91     1642.47     54.90 o 
  14   4   9      415.66      378.72     57.98 o 
  16   4   9      403.27      439.65     58.65 o 
  18   4   9      283.19      317.76     51.30 o 
  20   4   9      189.67      181.34     56.25 o 
  22   4   9       35.30        4.42     46.41 o 
  24   4   9      175.89      197.40     44.63 o 
 -29   5   9       43.39       12.73     42.56 o 
 -27   5   9      227.56      259.37     52.52 o 
 -25   5   9      184.60      178.91     52.89 o 
 -23   5   9      389.04      381.52     54.56 o 
 -21   5   9      110.29      155.54     47.24 o 
 -19   5   9      135.21      102.76     39.01 o 
 -17   5   9     1779.88     1716.66     90.71 o 
 -15   5   9       63.29        6.83     40.55 o 
 -13   5   9      551.63      564.66     56.51 o 
 -11   5   9      358.77      415.58     53.28 o 
  -9   5   9     1001.94     1142.41     77.79 o 
  -7   5   9      251.49      312.17     42.97 o 
  -5   5   9       30.38       10.53     32.48 o 
  -3   5   9      475.10      274.46     44.53 o 
  -1   5   9      475.37      381.28     51.70 o 
   1   5   9        0.39        7.12     33.36 o 
   3   5   9      304.92      333.49     43.67 o 
   5   5   9       78.12      121.99     29.83 o 
   7   5   9      879.91      769.08     38.95 o 
   9   5   9     1186.00     1404.54     81.25 o 
  11   5   9       14.93       27.47     36.19 o 
  13   5   9       23.66      105.49     37.76 o 
  15   5   9     1113.66     1285.92     86.50 o 
  17   5   9      291.51      323.58     60.22 o 
  19   5   9       45.03        4.56     48.09 o 
 -24   6   9      335.85      277.68     53.46 o 
 -22   6   9        0.39       16.36     37.39 o 
 -20   6   9      256.92      328.63     47.84 o 
 -18   6   9       12.53       27.25     31.99 o 
 -16   6   9       13.88       50.42     36.83 o 
 -14   6   9       55.83       38.44     35.17 o 
 -12   6   9       87.96      105.02     39.90 o 
 -10   6   9       33.99      106.43     37.92 o 
  -8   6   9      133.12       95.16     43.41 o 
  -6   6   9      135.55      170.85     41.50 o 
  -4   6   9      370.45      523.35     62.06 o 
  -2   6   9       83.65       23.55     33.57 o 
   0   6   9       42.50       56.73     27.57 o 
   2   6   9        0.11       19.57     33.19 o 
   4   6   9       11.82       37.41     37.41 o 
   6   6   9       71.19       87.68     36.15 o 
   8   6   9     1111.60     1318.59     82.92 o 
  10   6   9      371.33      455.37     56.27 o 
  12   6   9        7.63       29.03     40.96 o 
  14   6   9      293.53      319.86     59.08 o 
 -13   7   9       63.95       28.37     50.02 o 
 -11   7   9       21.48       43.78     43.78 o 
  -9   7   9       31.75       48.59     48.59 o 
  -7   7   9        0.29       44.82     44.82 o 
  -5   7   9      120.32       89.70     44.85 o 
  -3   7   9       34.80       12.82     43.24 o 
  -1   7   9       20.91       96.23     33.53 o 
   1   7   9        8.64       29.03     32.51 o 
   3   7   9       86.27       49.30     30.34 o 
 -38   0  10      107.15      117.34     43.04 o 
 -36   0  10      236.25      295.02     49.87 o 
 -34   0  10        2.78        0.00     33.69 o 
 -32   0  10      610.90      601.61     63.71 o 
 -30   0  10      222.54      275.81     49.14 o 
 -28   0  10      155.71      203.71     48.76 o 
 -26   0  10     5559.54     5185.82    145.79 o 
 -24   0  10       33.33        3.28     27.19 o 
 -22   0  10      399.79      323.49     41.47 o 
 -20   0  10       11.51       30.40     26.32 o 
 -18   0  10      582.72      452.79     43.04 o 
 -16   0  10     6301.00     6344.68    136.19 o 
 -14   0  10     2497.75     2110.61     79.04 o 
 -12   0  10        2.42       47.60     16.90 o 
 -10   0  10        4.61       15.19     17.86 o 
  -8   0  10     1187.38     1063.05     53.71 o 
  -6   0  10     5292.24     5425.28    113.88 o 
  -4   0  10     8311.99     8088.96    138.49 o 
  -2   0  10      895.12      980.28     51.34 o 
   0   0  10     2679.21     2685.30     57.76 o 
   2   0  10      517.94      456.68     37.92 o 
   4   0  10     1914.05     1552.81     64.60 o 
   6   0  10      871.82      892.05     52.60 o 
   8   0  10      733.13      716.43     52.38 o 
  10   0  10      207.68      256.96     31.18 o 
  12   0  10      136.18      105.94     38.28 o 
  14   0  10    18239.59    18655.23    256.86 o 
  16   0  10       41.65       26.99     36.88 o 
  18   0  10     3836.34     4118.17    133.94 o 
  20   0  10      660.87      650.82     61.79 o 
  22   0  10      282.71      232.48     36.54 o 
  24   0  10      479.24      419.64     56.06 o 
  26   0  10       20.10       35.57     22.57 o 
  28   0  10      521.40      626.08     62.32 o 
 -37   1  10       32.84       38.57     38.12 o 
 -35   1  10        5.47       32.59     30.70 o 
 -33   1  10        0.24       44.53     30.17 o 
 -31   1  10      732.89      770.78     72.96 o 
 -29   1  10      133.55      160.13     38.13 o 
 -27   1  10        4.75       14.57     32.44 o 
 -25   1  10        2.95       25.38     25.38 o 
 -23   1  10      219.83      142.09     38.92 o 
 -21   1  10       70.39       88.82     28.87 o 
 -19   1  10     1235.95     1199.02     65.15 o 
 -17   1  10       75.39      125.55     26.84 o 
 -15   1  10     7930.82     7764.40    147.12 o 
 -13   1  10     5625.15     5412.75    120.32 o 
 -11   1  10      438.32      451.09     37.09 o 
  -9   1  10       19.71        0.00     23.80 o 
  -7   1  10     1426.68     1536.34     62.62 o 
  -5   1  10     1275.20     1300.95     60.09 o 
  -3   1  10     1263.55     1201.27     57.94 o 
  -1   1  10     2642.00     2320.57     78.90 o 
   1   1  10     3103.76     3455.91     95.74 o 
   3   1  10        1.88       20.11     17.17 o 
   5   1  10      416.46      412.96     39.57 o 
   7   1  10      244.55      254.16     30.24 o 
   9   1  10       77.95       55.59     28.20 o 
  11   1  10      216.13      187.54     38.67 o 
  13   1  10      151.24      135.38     34.38 o 
  15   1  10       34.80       57.28     28.86 o 
  17   1  10      116.42      108.47     35.58 o 
  19   1  10       15.86        7.36     32.92 o 
  21   1  10     1199.83      982.25     32.92 o 
  23   1  10        2.67        7.92     34.19 o 
  25   1  10      157.93      198.08     38.49 o 
  27   1  10        3.44        8.35     31.13 o 
 -36   2  10      201.61      208.62     47.01 o 
 -34   2  10      227.11      210.01     45.86 o 
 -32   2  10       38.48       17.14     40.78 o 
 -30   2  10        1.20       38.47     38.47 o 
 -28   2  10       27.97        3.68     33.55 o 
 -26   2  10     1203.13     1069.95     76.16 o 
 -24   2  10       20.74       29.89     33.01 o 
 -22   2  10      127.38       92.17     29.42 o 
 -20   2  10       43.62       40.29     25.56 o 
 -18   2  10      145.62      195.95     33.52 o 
 -16   2  10      450.63      457.43     41.20 o 
 -14   2  10     1309.40     1349.97     64.72 o 
 -12   2  10      353.80      435.37     43.18 o 
 -10   2  10     2029.85     2070.87     80.94 o 
  -8   2  10      209.28      162.55     36.28 o 
  -6   2  10     1419.45     1408.50     67.18 o 
  -4   2  10      791.88      558.23     48.17 o 
  -2   2  10      797.83      839.44     55.28 o 
   0   2  10       29.79        9.38     15.57 o 
   2   2  10     2507.25     2610.97     89.41 o 
   4   2  10        5.14       27.72     20.04 o 
   6   2  10      273.17      228.38     33.90 o 
   8   2  10     1364.59     1369.50     68.33 o 
  10   2  10      177.18      144.30     35.54 o 
  12   2  10     1032.74      987.83     66.03 o 
  14   2  10     2204.96     2529.92    102.10 o 
  16   2  10      756.58      887.70     66.55 o 
  18   2  10      511.84      531.40     55.18 o 
  20   2  10     1388.80     1356.10     93.32 o 
  22   2  10      123.38      139.75     48.11 o 
  24   2  10       16.28       62.21     31.55 o 
  26   2  10       29.83       31.33     40.93 o 
 -35   3  10      145.69       87.40     47.94 o 
 -33   3  10        0.13       22.22     34.41 o 
 -31   3  10      699.58      778.17     68.89 o 
 -29   3  10      309.74      377.78     53.21 o 
 -27   3  10     1416.30     1518.05     91.94 o 
 -25   3  10       21.39       14.48     28.96 o 
 -23   3  10     1144.33     1228.52     73.08 o 
 -21   3  10      380.04      310.62     22.45 o 
 -19   3  10     1228.72     1188.61     71.35 o 
 -17   3  10      163.92      226.73     36.57 o 
 -15   3  10     3205.14     3621.17    113.46 o 
 -13   3  10      639.79      692.21     54.33 o 
 -11   3  10    10020.45    10192.58    179.55 o 
  -9   3  10     1595.46     1739.01     76.56 o 
  -7   3  10      598.48      688.61     49.97 o 
  -5   3  10     1215.99     1328.62     69.12 o 
  -3   3  10     1065.60      998.01     59.64 o 
  -1   3  10       14.14       74.15     25.46 o 
   1   3  10      345.09      373.25     40.14 o 
   3   3  10      315.37      329.04     41.08 o 
   5   3  10      782.51      854.56     60.48 o 
   7   3  10     2141.78     2127.97     87.63 o 
   9   3  10      168.57      148.92     37.78 o 
  11   3  10      569.53      704.52     59.12 o 
  13   3  10     1039.95     1264.34     74.35 o 
  15   3  10       45.38       57.07     31.50 o 
  17   3  10      221.13      182.64     52.12 o 
  19   3  10      671.94      736.91     69.06 o 
  21   3  10     1370.84     1509.08     97.53 o 
  23   3  10       27.99      114.08     40.15 o 
  25   3  10      487.94      598.40     72.52 o 
 -32   4  10      378.67      294.17     55.00 o 
 -30   4  10      856.04     1021.54     78.00 o 
 -28   4  10       77.11      181.45     43.14 o 
 -26   4  10        7.61       31.52     32.79 o 
 -24   4  10       34.54       52.95     29.89 o 
 -22   4  10      489.97      602.39     59.38 o 
 -20   4  10      158.90      223.20     40.62 o 
 -18   4  10      972.13     1030.75     69.92 o 
 -16   4  10      494.20      505.38     54.42 o 
 -14   4  10      212.18      390.04     43.24 o 
 -12   4  10      381.19      415.43     54.04 o 
 -10   4  10     1262.98     1176.83     70.94 o 
  -8   4  10       62.48       41.26     34.01 o 
  -6   4  10     4722.35     5361.89    140.62 o 
  -4   4  10     4385.41     3866.84     37.66 o 
  -2   4  10       35.30       18.90     34.64 o 
   0   4  10      492.88      489.41     37.49 o 
   2   4  10       37.71       70.30     25.65 o 
   4   4  10      518.79      487.79     51.07 o 
   6   4  10      656.02      829.66     62.05 o 
   8   4  10      669.10      904.08     63.16 o 
  10   4  10     1456.72     1763.43     87.06 o 
  12   4  10     1367.16     1412.66     88.49 o 
  14   4  10       21.92      101.00     30.07 o 
  16   4  10      197.30      168.87     53.44 o 
  18   4  10      541.67      626.71     73.26 o 
  20   4  10       99.18       18.50     33.04 o 
  22   4  10      617.77      762.65     71.84 o 
 -27   5  10        7.97       21.19     38.38 o 
 -25   5  10       57.96       61.87     37.04 o 
 -23   5  10       32.43        8.24     39.93 o 
 -21   5  10        6.10       15.76     37.33 o 
 -19   5  10       95.22      102.27     42.16 o 
 -17   5  10       15.14       14.72     39.12 o 
 -15   5  10      958.89     1027.15     74.89 o 
 -13   5  10       94.43      170.55     38.43 o 
 -11   5  10      103.66      112.27     37.71 o 
  -9   5  10       37.20       58.19     42.20 o 
  -7   5  10       78.71       65.31     37.58 o 
  -5   5  10      474.62      604.69     54.61 o 
  -3   5  10      407.65      263.20     49.43 o 
  -1   5  10      145.02      162.59     37.11 o 
   1   5  10       26.79       54.34     30.24 o 
   3   5  10      210.67      286.32     46.56 o 
   5   5  10        0.13       22.52     30.30 o 
   7   5  10      105.51       84.59     34.96 o 
   9   5  10      268.87      252.60     49.92 o 
  11   5  10        0.52        8.14     32.14 o 
  13   5  10      127.31      163.85     40.42 o 
  15   5  10      197.34      177.04     49.63 o 
  17   5  10      148.67      163.41     48.69 o 
 -22   6  10       49.82       70.66     35.14 o 
 -20   6  10      145.09       36.69     25.49 o 
 -18   6  10       16.88       35.93     35.93 o 
 -16   6  10       79.57      123.16     44.75 o 
 -14   6  10      236.58      257.34     51.23 o 
 -12   6  10      133.81      119.40     44.47 o 
 -10   6  10        0.41       39.85     36.06 o 
  -8   6  10      121.51      148.65     44.17 o 
  -6   6  10       66.85      128.90     43.12 o 
  -4   6  10        0.51       32.37     35.77 o 
  -2   6  10      442.86      203.73     53.26 o 
   0   6  10       42.43       34.89     55.85 o 
   2   6  10       26.17       56.25     35.56 o 
   4   6  10      126.22      197.82     42.10 o 
   6   6  10       25.56       24.63     43.60 o 
   8   6  10       19.63       57.74     42.21 o 
  10   6  10      156.94      108.51     41.14 o 
  12   6  10      577.69      682.18     69.83 o 
  -7   7  10      253.71      210.28     54.77 o 
  -5   7  10       21.31       42.15     33.72 o 
  -3   7  10      128.35      120.92     46.77 o 
  -1   7  10        6.95        4.13     41.64 o 
 -37   1  11      103.22       92.71     43.21 o 
 -35   1  11       78.26      156.24     44.04 o 
 -33   1  11      761.79      846.65     77.70 o 
 -31   1  11        3.30       17.02     41.14 o 
 -29   1  11      963.69     1068.42     77.15 o 
 -27   1  11      192.47      209.79     41.40 o 
 -25   1  11     2272.16     2097.43     96.67 o 
 -23   1  11     1774.85     1807.03     91.48 o 
 -21   1  11      134.27      161.04     34.61 o 
 -19   1  11     2341.89     2677.06     95.94 o 
 -17   1  11      135.95      132.94     30.41 o 
 -15   1  11     1049.85     1090.63     64.51 o 
 -13   1  11      763.57      734.18     52.01 o 
 -11   1  11     8075.37     7605.03    147.94 o 
  -9   1  11      722.05      650.27     44.14 o 
  -7   1  11     2532.08     2494.24     83.19 o 
  -5   1  11       10.96       14.41     17.47 o 
  -3   1  11     1424.35     1514.59     64.08 o 
  -1   1  11        0.01       11.95     17.51 o 
   1   1  11     1672.95     1707.42     71.83 o 
   3   1  11       79.34       78.53     22.73 o 
   5   1  11      107.16       95.99     21.65 o 
   7   1  11      361.82      338.71     37.37 o 
   9   1  11     2882.93     3078.54     98.84 o 
  11   1  11        1.82       28.59     28.59 o 
  13   1  11     4289.44     4300.16    129.70 o 
  15   1  11      802.59      717.83     62.93 o 
  17   1  11     1996.05     2000.87     93.68 o 
  19   1  11     1004.95     1053.72     72.59 o 
  21   1  11        5.29       19.42     30.58 o 
  23   1  11      126.71      140.87     39.11 o 
  25   1  11      903.39      991.83     76.27 o 
 -36   2  11       24.12       75.97     37.98 o 
 -34   2  11       11.35        0.00     40.79 o 
 -32   2  11      290.10      290.23     59.04 o 
 -30   2  11     1298.56     1279.40     89.72 o 
 -28   2  11      211.06      168.60     44.42 o 
 -26   2  11     2774.63     2930.24    117.13 o 
 -24   2  11       23.58       41.23     37.68 o 
 -22   2  11      792.84      794.18     63.08 o 
 -20   2  11      238.28      278.93     35.15 o 
 -18   2  11      330.70      396.81     46.15 o 
 -16   2  11     1640.36     1707.22     81.00 o 
 -14   2  11     2060.02     2030.56     86.07 o 
 -12   2  11     1341.33     1419.48     67.95 o 
 -10   2  11       10.40       18.44     29.43 o 
  -8   2  11     8009.97     6462.53    139.63 o 
  -6   2  11      557.04      618.86     50.47 o 
  -4   2  11     1216.02     1050.80     59.53 o 
  -2   2  11     2501.39     2440.63     91.32 o 
   0   2  11      564.65      410.23     29.42 o 
   2   2  11      326.83      319.78     41.78 o 
   4   2  11       89.21       51.98     24.93 o 
   6   2  11      324.15      299.50     39.59 o 
   8   2  11     1370.24     1307.28     75.21 o 
  10   2  11     1842.62     2023.92     89.09 o 
  12   2  11     1137.17     1193.49     75.99 o 
  14   2  11      539.74      707.11     59.58 o 
  16   2  11      329.94      341.86     52.83 o 
  18   2  11      359.53      364.61     56.00 o 
  20   2  11      459.11      339.33     64.11 o 
  22   2  11      148.56      179.59     46.00 o 
  24   2  11     1054.78      853.16     29.91 o 
 -33   3  11       15.85        4.67     33.13 o 
 -31   3  11       12.54       51.87     33.71 o 
 -29   3  11       48.20       74.50     40.51 o 
 -27   3  11       97.65       86.80     43.62 o 
 -25   3  11      108.80      142.23     42.19 o 
 -23   3  11      568.40      738.69     61.92 o 
 -21   3  11        8.01       34.07     28.46 o 
 -19   3  11      351.87      301.84     49.95 o 
 -17   3  11      124.00      147.52     34.08 o 
 -15   3  11     2941.35     3210.74    113.20 o 
 -13   3  11      111.53      125.95     41.54 o 
 -11   3  11      122.22      100.64     33.10 o 
  -9   3  11       18.27        3.12     32.47 o 
  -7   3  11      121.69      149.66     37.09 o 
  -5   3  11       67.56      131.63     33.47 o 
  -3   3  11      216.32      196.06     37.26 o 
  -1   3  11      474.31      535.08     49.69 o 
   1   3  11       88.95      127.68     29.19 o 
   3   3  11      487.89      556.81     50.23 o 
   5   3  11       13.12       15.56     31.54 o 
   7   3  11      442.58      528.33     56.78 o 
   9   3  11     2046.47     2184.06     95.62 o 
  11   3  11       66.91       57.36     41.91 o 
  13   3  11     1495.88     1632.64     95.49 o 
  15   3  11        5.25        8.11     35.15 o 
  17   3  11       12.67       93.84     34.00 o 
  19   3  11      736.21      717.81     79.76 o 
  21   3  11     1036.66     1238.29     93.39 o 
  23   3  11       38.54        0.00     41.34 o 
 -30   4  11      464.81      388.13     56.67 o 
 -28   4  11       30.26       83.88     36.12 o 
 -26   4  11        6.43        4.20     34.43 o 
 -24   4  11        5.53       58.75     35.09 o 
 -22   4  11        2.67       30.14     31.41 o 
 -20   4  11      120.41       76.70     40.47 o 
 -18   4  11        5.45       36.82     36.82 o 
 -16   4  11      136.98      152.15     46.55 o 
 -14   4  11      886.07      982.36     66.53 o 
 -12   4  11       75.02       87.39     32.50 o 
 -10   4  11      133.14      100.59     42.54 o 
  -8   4  11      654.11      700.09     60.16 o 
  -6   4  11       69.48       43.28     33.91 o 
  -4   4  11      160.15      152.98     39.58 o 
  -2   4  11      155.05      246.15     40.21 o 
   0   4  11       65.19      131.16     31.81 o 
   2   4  11       17.36        3.48     30.10 o 
   4   4  11      102.96      114.41     36.54 o 
   6   4  11     2271.50     2318.57    105.73 o 
   8   4  11      753.61      833.38     72.43 o 
  10   4  11       77.39       77.11     44.69 o 
  12   4  11      176.92      249.78     44.42 o 
  14   4  11      658.85      765.65     72.20 o 
  16   4  11     1009.73     1245.53     87.30 o 
  18   4  11      158.99      145.43     47.75 o 
  20   4  11       40.76       70.22     46.39 o 
 -27   5  11      445.40      422.52     61.36 o 
 -25   5  11        1.39        8.39     35.15 o 
 -23   5  11       35.51       16.63     38.51 o 
 -21   5  11      172.01      188.52     44.67 o 
 -19   5  11        8.01       39.28     34.32 o 
 -17   5  11      446.50      357.84     57.56 o 
 -15   5  11     2714.12     3135.59    123.45 o 
 -13   5  11      532.71      538.61     60.51 o 
 -11   5  11      211.14      251.14     50.40 o 
  -9   5  11      114.32      108.58     43.88 o 
  -7   5  11      114.59      100.75     41.43 o 
  -5   5  11       22.60       14.82     32.69 o 
  -3   5  11     1484.49     1021.14     81.58 o 
  -1   5  11      207.23      172.03     48.30 o 
   1   5  11      328.39      376.37     51.81 o 
   3   5  11       64.15       68.51     37.44 o 
   5   5  11       59.96      124.49     38.53 o 
   7   5  11      252.78      234.83     47.64 o 
   9   5  11      436.32      517.80     56.64 o 
  11   5  11        6.98       20.84     32.93 o 
  13   5  11     1089.83     1246.82     89.50 o 
  15   5  11      249.28      246.29     54.37 o 
 -20   6  11       53.76       82.88     42.39 o 
 -18   6  11      135.59      208.60     47.54 o 
 -16   6  11       13.09       68.81     35.38 o 
 -14   6  11       13.25       20.13     41.04 o 
 -12   6  11      251.13      266.85     51.29 o 
 -10   6  11        0.40       39.78     39.78 o 
  -8   6  11       37.76       36.42     38.06 o 
  -6   6  11        6.51       28.31     39.39 o 
  -4   6  11       20.36       40.50     42.96 o 
  -2   6  11        2.63       32.50     37.78 o 
   0   6  11       70.85      130.89     34.40 o 
   2   6  11      342.07      482.30     56.10 o 
   4   6  11      362.65      343.17     51.09 o 
   6   6  11      251.88      193.49     48.08 o 
   8   6  11        4.20        4.20     33.58 o 
 -36   0  12      100.39       63.76     46.45 o 
 -34   0  12        0.58        4.67     32.73 o 
 -32   0  12       22.56       43.62     43.62 o 
 -30   0  12     2482.07     2732.41    120.88 o 
 -28   0  12     2330.82     2230.28    105.73 o 
 -26   0  12      115.44      107.16     42.77 o 
 -24   0  12       14.12       21.37     31.60 o 
 -22   0  12     1363.12     1230.64     72.98 o 
 -20   0  12      331.85      372.67     50.39 o 
 -18   0  12     1372.21     1516.50     73.78 o 
 -16   0  12      878.40      834.68     65.27 o 
 -14   0  12     2439.54     2212.70     88.63 o 
 -12   0  12       70.76      114.21     28.44 o 
 -10   0  12     2266.90     2234.38     86.03 o 
  -8   0  12     1276.68     1504.29     70.24 o 
  -6   0  12     1699.45     1762.42     73.78 o 
  -4   0  12        5.24       10.49     23.17 o 
  -2   0  12     2966.54     3124.10     97.33 o 
   0   0  12     1225.34     1264.72     94.47 o 
   2   0  12      145.98      134.75     33.25 o 
   4   0  12        0.64        5.77     23.96 o 
   6   0  12      298.89      282.40     38.30 o 
   8   0  12     3039.29     3231.64    113.80 o 
  10   0  12     3133.61     3406.09    119.33 o 
  12   0  12       63.96       53.23     36.08 o 
  14   0  12      745.19      731.09     62.42 o 
  16   0  12      487.60      514.28     59.41 o 
  18   0  12     2294.86     2523.90    111.30 o 
  20   0  12        5.26       48.87     30.07 o 
  22   0  12      453.82      365.23     46.85 o 
  24   0  12     1054.93      766.85     34.14 o 
 -35   1  12        7.06       19.02     32.60 o 
 -33   1  12      365.77      377.14     57.17 o 
 -31   1  12     1025.74     1230.25     86.35 o 
 -29   1  12        0.97       37.08     37.08 o 
 -27   1  12      170.64      217.89     42.75 o 
 -25   1  12      637.28      540.21     59.06 o 
 -23   1  12      546.91      627.31     60.98 o 
 -21   1  12       23.09       32.32     27.01 o 
 -19   1  12      559.30      673.91     53.90 o 
 -17   1  12      745.39      833.84     54.81 o 
 -15   1  12     1629.86     1589.53     78.41 o 
 -13   1  12     1087.60     1117.19     67.93 o 
 -11   1  12        8.66       48.47     27.26 o 
  -9   1  12      288.82      245.75     40.67 o 
  -7   1  12      179.68      243.84     31.94 o 
  -5   1  12      545.23      477.41     45.05 o 
  -3   1  12       74.26       62.42     29.71 o 
  -1   1  12      172.18      245.54     31.01 o 
   1   1  12        6.68        2.48     21.06 o 
   3   1  12      284.27      262.56     37.92 o 
   5   1  12      431.59      426.59     45.65 o 
   7   1  12      414.71      413.69     42.65 o 
   9   1  12     1835.86     1783.50     81.47 o 
  11   1  12       14.16       28.83     33.78 o 
  13   1  12        0.20        6.68     29.61 o 
  15   1  12      992.30     1059.39     71.18 o 
  17   1  12       40.12       37.89     36.64 o 
  19   1  12      203.98      243.54     40.12 o 
  21   1  12       15.34       36.12     33.34 o 
  23   1  12       18.68       53.08     33.36 o 
 -34   2  12        0.53       27.91     32.28 o 
 -32   2  12      237.35      249.73     49.24 o 
 -30   2  12      153.62      178.62     49.12 o 
 -28   2  12     1235.05     1226.98     86.12 o 
 -26   2  12      439.33      469.81     52.35 o 
 -24   2  12        0.58       32.56     36.08 o 
 -22   2  12      231.20      232.57     40.58 o 
 -20   2  12     1595.01     1569.83     82.32 o 
 -18   2  12      120.66      131.15     33.22 o 
 -16   2  12      391.43      373.59     52.57 o 
 -14   2  12     1272.12     1179.55     72.50 o 
 -12   2  12       13.20        8.66     32.91 o 
 -10   2  12      378.61      378.01     46.93 o 
  -8   2  12       15.56        2.60     26.11 o 
  -6   2  12     2058.32     2202.20     86.87 o 
  -4   2  12      120.14       50.53     30.66 o 
  -2   2  12      493.93      489.27     43.67 o 
   0   2  12     1510.98     1560.09    127.31 o 
   2   2  12       48.63       48.69     28.12 o 
   4   2  12      490.73      418.36     45.47 o 
   6   2  12       55.25       67.05     25.41 o 
   8   2  12      405.20      379.07     46.81 o 
  10   2  12     1192.58     1256.13     79.61 o 
  12   2  12       78.39      131.11     37.04 o 
  14   2  12        0.41       33.99     29.70 o 
  16   2  12        0.97       32.98     32.98 o 
  18   2  12       30.76       71.75     33.92 o 
  20   2  12       92.21       83.71     40.56 o 
  22   2  12       17.06       81.63     33.24 o 
 -33   3  12        8.14        4.53     35.04 o 
 -31   3  12      300.23      336.72     56.48 o 
 -29   3  12      381.68      518.53     58.90 o 
 -27   3  12      577.27      590.25     65.26 o 
 -25   3  12      561.18      534.41     64.49 o 
 -23   3  12        6.41       22.34     31.36 o 
 -21   3  12      456.96      316.83     42.50 o 
 -19   3  12       66.83      161.45     36.50 o 
 -17   3  12      139.46      153.17     38.72 o 
 -15   3  12     7263.64     7642.47    176.23 o 
 -13   3  12     6056.41     6494.83    160.65 o 
 -11   3  12     1465.42     1274.45     75.95 o 
  -9   3  12        8.88       12.71     31.97 o 
  -7   3  12       16.89       28.05     32.87 o 
  -5   3  12      374.89      336.05     48.94 o 
  -3   3  12     1635.13     1452.70     76.46 o 
  -1   3  12      169.19      247.11     39.25 o 
   1   3  12     1339.82     1352.64     78.81 o 
   3   3  12       39.75       32.42     34.97 o 
   5   3  12      185.60      189.64     37.08 o 
   7   3  12     2006.25     1886.96     96.61 o 
   9   3  12     1201.88     1407.77     77.44 o 
  11   3  12      704.50      773.47     70.72 o 
  13   3  12      857.51      990.50     77.84 o 
  15   3  12      415.77      631.03     65.96 o 
  17   3  12       75.70      110.44     40.92 o 
  19   3  12      307.61      313.22     58.10 o 
 -30   4  12       85.01       34.91     46.81 o 
 -28   4  12      168.33       97.82     43.84 o 
 -26   4  12      631.75      682.84     65.15 o 
 -24   4  12      803.40      828.90     70.01 o 
 -22   4  12      137.88       93.63     47.03 o 
 -20   4  12     1137.62     1286.49     82.79 o 
 -18   4  12      159.03      233.19     44.18 o 
 -16   4  12       89.74       39.74     43.16 o 
 -14   4  12       41.10      103.67     37.86 o 
 -12   4  12        7.58       28.14     35.50 o 
 -10   4  12     1273.89     1475.80     83.11 o 
  -8   4  12      180.87      216.31     47.97 o 
  -6   4  12     1508.20     1635.35     88.02 o 
  -4   4  12     1469.89     1139.94     48.19 o 
  -2   4  12      247.64      299.60     48.35 o 
   0   4  12        0.81       33.35     20.00 o 
   2   4  12     1631.71     1982.07     92.71 o 
   4   4  12        4.93       34.95     34.95 o 
   6   4  12      639.64      637.57     63.93 o 
   8   4  12     1173.81     1283.45     84.94 o 
  10   4  12      100.08      148.81     46.61 o 
  12   4  12      195.85      213.04     49.63 o 
  14   4  12      377.33      377.41     60.56 o 
  16   4  12       18.50       62.98     43.11 o 
 -25   5  12       31.05       40.15     40.15 o 
 -23   5  12       91.36      104.44     47.24 o 
 -21   5  12       31.55       53.53     32.19 o 
 -19   5  12     1064.13     1122.12     81.75 o 
 -17   5  12      348.13      417.01     60.34 o 
 -15   5  12     1581.54     1639.54     93.56 o 
 -13   5  12      221.80      280.11     48.42 o 
 -11   5  12      131.57      154.69     47.92 o 
  -9   5  12        0.50       11.40     37.15 o 
  -7   5  12        1.09       53.70     34.25 o 
  -5   5  12        6.12       11.39     38.40 o 
  -3   5  12        0.29       23.10     34.03 o 
  -1   5  12       43.15       11.68     34.65 o 
   1   5  12        3.30       69.68     29.86 o 
   3   5  12        5.72       39.15     35.45 o 
   5   5  12     1058.42     1263.18     86.45 o 
   7   5  12       49.35       44.79     43.16 o 
   9   5  12        9.86       66.70     28.30 o 
  11   5  12       41.29       85.22     32.01 o 
  13   5  12      131.60       34.67     45.71 o 
 -16   6  12       15.47       53.29     39.31 o 
 -14   6  12      319.67      315.24     58.16 o 
 -12   6  12       36.25       28.62     42.53 o 
 -10   6  12      266.38      399.93     57.68 o 
  -8   6  12       20.40       44.63     37.19 o 
  -6   6  12      259.08      309.26     53.25 o 
  -4   6  12       19.16       16.37     37.81 o 
  -2   6  12       61.80       36.37     40.24 o 
   0   6  12      301.83      346.38     39.16 o 
   2   6  12       96.51      154.43     42.77 o 
   4   6  12       16.56       61.23     32.48 o 
 -35   1  13       29.64        0.00     31.17 o 
 -33   1  13        8.36       46.69     39.05 o 
 -31   1  13      151.43      125.25     48.56 o 
 -29   1  13      732.50      736.18     74.12 o 
 -27   1  13      943.71     1209.97     82.87 o 
 -25   1  13      384.66      313.11     46.27 o 
 -23   1  13      726.44      574.73     62.72 o 
 -21   1  13        2.25       30.83     30.83 o 
 -19   1  13      334.74      285.15     44.11 o 
 -17   1  13      253.09      226.40     41.64 o 
 -15   1  13     6663.32     6838.09    158.41 o 
 -13   1  13    17940.88    18475.47    249.90 o 
 -11   1  13     4767.54     4964.01    132.93 o 
  -9   1  13      201.96      126.01     36.73 o 
  -7   1  13      995.62     1037.73     63.27 o 
  -5   1  13     1624.83     1460.68     75.35 o 
  -3   1  13     2977.82     2888.65    100.73 o 
  -1   1  13      234.51      208.73     36.56 o 
   1   1  13      724.81      691.94     55.98 o 
   3   1  13      104.96      139.20     25.67 o 
   5   1  13     1166.70     1144.60     64.49 o 
   7   1  13       88.60       52.41     28.98 o 
   9   1  13     3210.87     3053.71    113.08 o 
  11   1  13      961.53      892.12     66.12 o 
  13   1  13      404.60      371.00     50.59 o 
  15   1  13       14.19        7.80     27.08 o 
  17   1  13      332.75      439.34     50.62 o 
  19   1  13       26.61        3.94     33.12 o 
  21   1  13      310.67      254.61     48.81 o 
 -34   2  13      402.90      408.76     56.53 o 
 -32   2  13       30.73       27.16     31.46 o 
 -30   2  13      795.88     1158.26     79.34 o 
 -28   2  13       32.33       37.19     35.88 o 
 -26   2  13      205.66      308.93     45.44 o 
 -24   2  13       79.07       83.11     34.37 o 
 -22   2  13      180.14      205.17     35.93 o 
 -20   2  13       20.69       37.91     33.60 o 
 -18   2  13     1063.24     1067.67     72.12 o 
 -16   2  13      409.49      499.66     50.99 o 
 -14   2  13     3003.83     3416.44    114.79 o 
 -12   2  13      126.48      111.38     38.55 o 
 -10   2  13     1198.27     1209.60     71.93 o 
  -8   2  13      501.26      510.55     48.71 o 
  -6   2  13     2220.00     2397.97     96.95 o 
  -4   2  13      150.15      119.90     33.35 o 
  -2   2  13     1319.09     1470.82     77.83 o 
   0   2  13      339.51      346.79     31.93 o 
   2   2  13     3658.48     3885.60    120.53 o 
   4   2  13       41.82       91.69     26.61 o 
   6   2  13      226.80      270.71     44.57 o 
   8   2  13     1068.55      973.97     73.81 o 
  10   2  13      406.31      525.94     58.16 o 
  12   2  13        6.86        7.48     30.75 o 
  14   2  13       85.73      137.90     38.45 o 
  16   2  13       78.48       20.52     45.22 o 
  18   2  13      234.09      289.74     54.11 o 
  20   2  13      401.98      482.57     65.84 o 
 -31   3  13      292.48      317.60     56.00 o 
 -29   3  13      105.39      107.34     39.53 o 
 -27   3  13       46.64       82.84     37.00 o 
 -25   3  13        2.01       60.06     34.68 o 
 -23   3  13      377.74      297.37     48.78 o 
 -21   3  13       27.22       37.38     23.80 o 
 -19   3  13      154.78      169.79     37.44 o 
 -17   3  13     1234.18     1251.76     80.15 o 
 -15   3  13      716.48      694.91     65.82 o 
 -13   3  13     1757.77     1708.15     93.82 o 
 -11   3  13      408.17      454.49     57.08 o 
  -9   3  13     4948.40     5447.19    151.08 o 
  -7   3  13      130.90      200.87     40.26 o 
  -5   3  13      683.96      755.95     60.97 o 
  -3   3  13       40.31       19.91     36.01 o 
  -1   3  13       73.94       95.96     33.25 o 
   1   3  13      232.76      298.37     43.95 o 
   3   3  13      225.22      239.77     41.70 o 
   5   3  13      789.33      848.90     64.19 o 
   7   3  13       60.01       10.85     40.52 o 
   9   3  13      471.66      607.11     64.20 o 
  11   3  13      200.83      305.31     52.29 o 
  13   3  13       12.01        4.23     39.79 o 
  15   3  13      301.91      368.20     57.13 o 
  17   3  13       85.57       72.33     42.05 o 
 -28   4  13       21.85       21.69     36.29 o 
 -26   4  13        7.26       12.47     36.62 o 
 -24   4  13       82.71      144.52     37.56 o 
 -22   4  13       42.07       84.56     33.42 o 
 -20   4  13        0.04        7.89     35.74 o 
 -18   4  13      168.36      127.16     47.69 o 
 -16   4  13      127.48      151.37     43.32 o 
 -14   4  13      299.83      323.97     50.26 o 
 -12   4  13       96.80       73.75     38.57 o 
 -10   4  13       63.15       36.51     45.43 o 
  -8   4  13       82.64       25.46     42.86 o 
  -6   4  13        0.25       57.98     33.01 o 
  -4   4  13       42.78        7.16     31.18 o 
  -2   4  13        4.76       39.80     39.80 o 
   0   4  13     1329.27     1207.68     59.21 o 
   2   4  13      150.43      178.36     47.28 o 
   4   4  13      102.28      117.88     42.60 o 
   6   4  13       93.94       58.23     37.59 o 
   8   4  13       79.96      116.38     36.73 o 
  10   4  13      370.38      418.25     57.27 o 
  12   4  13       49.48        0.00     44.32 o 
  14   4  13       25.23        4.48     37.02 o 
 -23   5  13        1.11        0.00     40.12 o 
 -21   5  13       21.86      112.90     37.64 o 
 -19   5  13      736.31      862.78     73.39 o 
 -17   5  13      406.65      407.10     61.24 o 
 -15   5  13       21.13       32.25     35.89 o 
 -13   5  13      191.71      303.27     51.49 o 
 -11   5  13       78.67      158.30     48.02 o 
  -9   5  13     1732.71     1410.74     36.67 o 
  -7   5  13        6.34       27.67     32.15 o 
  -5   5  13       75.58       58.79     37.71 o 
  -3   5  13      735.25      580.82     36.69 o 
  -1   5  13        2.34        4.00     36.04 o 
   1   5  13       14.03        7.95     43.73 o 
   3   5  13       36.86       99.85     35.51 o 
   5   5  13       12.11       65.01     37.98 o 
   7   5  13      121.07       90.84     42.70 o 
   9   5  13      639.73      583.91     70.64 o 
 -10   6  13       63.68        4.08     43.39 o 
  -8   6  13       15.38        8.16     37.86 o 
  -6   6  13       67.29      174.30     45.52 o 
  -4   6  13      114.55       97.08     46.34 o 
 -34   0  14      196.79      291.31     50.40 o 
 -32   0  14      502.87      424.95     70.45 o 
 -30   0  14      328.92      239.20     35.62 o 
 -28   0  14      219.28      186.97     51.33 o 
 -26   0  14      513.28      623.01     60.39 o 
 -24   0  14      722.26      716.77     64.62 o 
 -22   0  14      812.27      635.13     61.48 o 
 -20   0  14      111.39       83.05     36.36 o 
 -18   0  14      249.02      289.01     41.48 o 
 -16   0  14     4408.25     4607.06    139.25 o 
 -14   0  14     4882.50     5035.93    143.39 o 
 -12   0  14       28.67       41.27     41.27 o 
 -10   0  14     3946.35     4234.34    127.96 o 
  -8   0  14     2991.57     2794.69    104.21 o 
  -6   0  14      450.58      607.05     53.61 o 
  -4   0  14       93.31       51.94     33.58 o 
  -2   0  14     3128.97     3435.70    117.84 o 
   0   0  14      316.66      270.73     32.69 o 
   2   0  14     4192.10     4228.37    135.69 o 
   4   0  14     1339.76     1398.15     78.03 o 
   6   0  14      117.42      159.64     40.49 o 
   8   0  14      398.31      414.54     55.83 o 
  10   0  14     2403.82     2451.92    123.64 o 
  12   0  14      498.65      516.07     65.03 o 
  14   0  14      101.47      125.70     38.16 o 
  16   0  14      581.58      604.66     61.81 o 
  18   0  14      323.17      421.62     49.58 o 
 -33   1  14       11.24       14.32     35.58 o 
 -31   1  14      297.56      322.60     58.61 o 
 -29   1  14       22.53       26.17     39.92 o 
 -27   1  14       31.70       74.98     35.49 o 
 -25   1  14        8.62       39.77     30.49 o 
 -23   1  14      292.01      258.14     46.97 o 
 -21   1  14        5.98        3.48     28.33 o 
 -19   1  14        2.52       31.59     31.59 o 
 -17   1  14      600.60      662.49     58.90 o 
 -15   1  14       17.74       22.65     29.92 o 
 -13   1  14      497.87      611.40     59.95 o 
 -11   1  14      152.31      156.00     38.48 o 
  -9   1  14       22.40       30.65     34.43 o 
  -7   1  14        8.15       32.47     32.47 o 
  -5   1  14        5.58        2.88     27.60 o 
  -3   1  14       73.16       33.37     31.33 o 
  -1   1  14      876.08      850.86     63.87 o 
   1   1  14      850.90      855.62     57.93 o 
   3   1  14       16.68        9.43     25.92 o 
   5   1  14        2.51       38.23     24.58 o 
   7   1  14       66.55       59.14     31.12 o 
   9   1  14      131.71      137.42     39.15 o 
  11   1  14       58.36       58.70     41.81 o 
  13   1  14      497.78      427.68     54.83 o 
  15   1  14     1178.25     1175.25     80.26 o 
  17   1  14        9.98       41.01     31.24 o 
  19   1  14        6.74       12.42     29.72 o 
 -32   2  14       90.79       86.11     43.26 o 
 -30   2  14        5.15       52.87     34.26 o 
 -28   2  14        2.61       12.79     35.41 o 
 -26   2  14      396.73      343.59     59.47 o 
 -24   2  14      698.52      742.06     63.30 o 
 -22   2  14       35.50       34.13     31.58 o 
 -20   2  14      184.79      247.63     38.29 o 
 -18   2  14      377.99      391.18     49.21 o 
 -16   2  14      289.87      301.33     47.40 o 
 -14   2  14       45.16       90.36     36.31 o 
 -12   2  14        8.18        6.74     36.64 o 
 -10   2  14     1213.16     1293.78     75.96 o 
  -8   2  14     1190.40     1092.18     71.39 o 
  -6   2  14      603.49      660.88     55.15 o 
  -4   2  14      551.04      484.25     48.91 o 
  -2   2  14       56.59       50.91     31.77 o 
   0   2  14        8.36       12.06     19.18 o 
   2   2  14     2104.48     2050.82     98.16 o 
   4   2  14      952.31      893.12     67.38 o 
   6   2  14       43.49       86.37     33.83 o 
   8   2  14      589.58      532.69     58.57 o 
  10   2  14      581.05      532.11     61.12 o 
  12   2  14      517.31      524.61     59.67 o 
  14   2  14        0.02       12.01     39.24 o 
  16   2  14      134.11      215.34     48.96 o 
 -29   3  14      125.26       73.71     42.30 o 
 -27   3  14      120.90      105.95     48.67 o 
 -25   3  14      207.61      345.84     51.23 o 
 -23   3  14      433.96      447.37     52.39 o 
 -21   3  14        0.62       42.58     22.95 o 
 -19   3  14      285.70      290.81     48.95 o 
 -17   3  14      883.81      885.60     72.50 o 
 -15   3  14       64.82       32.73     38.18 o 
 -13   3  14     1112.12     1315.84     83.49 o 
 -11   3  14      221.25      207.05     49.46 o 
  -9   3  14      180.74      152.99     44.73 o 
  -7   3  14       28.27       10.41     32.46 o 
  -5   3  14      967.60     1055.68     75.29 o 
  -3   3  14     1029.34     1056.20     72.31 o 
  -1   3  14      461.27      594.46     57.53 o 
   1   3  14      350.91      415.40     47.06 o 
   3   3  14       26.76      114.76     33.14 o 
   5   3  14       99.39       55.27     40.75 o 
   7   3  14      151.81       83.54     44.39 o 
   9   3  14      454.45      452.18     61.82 o 
  11   3  14      955.93     1180.30     87.34 o 
  13   3  14      168.93      135.58     45.60 o 
  15   3  14      122.75      118.58     43.67 o 
 -26   4  14       39.11       51.41     43.23 o 
 -24   4  14        2.97        4.36     44.81 o 
 -22   4  14      301.50      367.59     51.42 o 
 -20   4  14      111.79      117.59     45.42 o 
 -18   4  14      115.84       31.84     40.00 o 
 -16   4  14      124.28      191.86     36.07 o 
 -14   4  14     1445.63     1167.18     42.75 o 
 -12   4  14     1881.27     1964.75    104.10 o 
 -10   4  14     1425.58     1082.83     35.35 o 
  -8   4  14       81.36       22.55     38.94 o 
  -6   4  14      182.18       38.36     38.36 o 
  -4   4  14        9.67        3.65     40.97 o 
  -2   4  14     1769.91     1471.36     37.49 o 
   0   4  14       54.08       10.49     25.01 o 
   2   4  14        2.29        3.98     32.28 o 
   4   4  14        6.01       23.41     34.52 o 
   6   4  14      706.12      734.64     64.02 o 
   8   4  14       40.92       16.53     39.75 o 
  10   4  14      327.91      377.81     59.05 o 
 -19   5  14       86.39       16.84     44.40 o 
 -17   5  14        2.76       24.72     32.06 o 
 -15   5  14        5.03       12.44     36.90 o 
 -13   5  14      155.76      162.14     45.21 o 
 -11   5  14      973.37     1013.12     79.98 o 
  -9   5  14        1.57       40.51     40.51 o 
  -7   5  14       69.88       12.03     35.71 o 
  -5   5  14        5.88       36.66     36.66 o 
  -3   5  14       55.05       31.41     32.57 o 
  -1   5  14       28.28       15.96     28.50 o 
   1   5  14      458.17      538.12     53.85 o 
   3   5  14        3.74       24.24     32.82 o 
   5   5  14        0.39       35.43     35.43 o 
 -31   1  15       28.25        4.67     33.53 o 
 -29   1  15        0.57       13.31     36.93 o 
 -27   1  15      119.01      124.26     36.25 o 
 -25   1  15      258.18       50.05     50.05 o 
 -23   1  15      212.98      168.35     30.97 o 
 -21   1  15       18.90       19.26     35.09 o 
 -19   1  15       52.63       95.72     32.75 o 
 -17   1  15     1331.24     1272.71     81.61 o 
 -15   1  15       99.14       52.10     36.56 o 
 -13   1  15        3.54       10.01     32.54 o 
 -11   1  15       33.56       99.76     36.43 o 
  -9   1  15     4693.96     4545.89    141.52 o 
  -7   1  15      108.36       74.67     35.31 o 
  -5   1  15      115.94       83.81     38.09 o 
  -3   1  15     1415.41     1354.75     73.23 o 
  -1   1  15      862.20      837.10     57.42 o 
   1   1  15        8.82        6.56     35.12 o 
   3   1  15      928.17      962.06     64.57 o 
   5   1  15      467.95      475.35     49.70 o 
   7   1  15     1065.94     1080.25     75.24 o 
   9   1  15      786.95      853.46     71.89 o 
  11   1  15      159.24      190.48     43.99 o 
  13   1  15        1.37       20.36     29.35 o 
  15   1  15      228.51      298.39     47.68 o 
 -30   2  15       22.51       44.34     38.64 o 
 -28   2  15        0.07       21.86     23.10 o 
 -26   2  15        7.22       88.11     34.91 o 
 -24   2  15     1262.94      899.99     25.86 o 
 -22   2  15        2.93       27.53     29.19 o 
 -20   2  15        3.24       15.42     37.49 o 
 -18   2  15      949.61     1139.32     78.14 o 
 -16   2  15       66.77      144.20     32.73 o 
 -14   2  15     1559.41     1751.09     94.11 o 
 -12   2  15     1104.51     1012.67     74.77 o 
 -10   2  15       10.23       20.41     36.34 o 
  -8   2  15     2207.14     1814.82     88.35 o 
  -6   2  15        2.89       26.92     28.92 o 
  -4   2  15        1.96       13.53     29.44 o 
  -2   2  15     1096.42     1008.26     69.29 o 
   0   2  15      802.96      862.09     47.55 o 
   2   2  15      421.03      552.84     52.99 o 
   4   2  15       94.58      126.15     41.16 o 
   6   2  15        1.20        3.45     24.52 o 
   8   2  15        0.03       14.91     33.65 o 
  10   2  15      727.26      813.76     73.66 o 
  12   2  15     1088.50     1216.70     84.44 o 
  14   2  15      970.98      965.69     81.14 o 
 -27   3  15       45.53       94.22     35.88 o 
 -25   3  15      271.36      319.11     51.98 o 
 -23   3  15       43.26       61.36     40.77 o 
 -21   3  15      203.00      163.24     22.33 o 
 -19   3  15       17.06       74.57     37.49 o 
 -17   3  15       45.14       39.99     39.99 o 
 -15   3  15      148.35       22.43     36.71 o 
 -13   3  15     1594.31     1181.47     37.87 o 
 -11   3  15        0.95       32.88     37.35 o 
  -9   3  15      810.51      562.23     35.53 o 
  -7   3  15      908.52      633.83     34.91 o 
  -5   3  15      531.90      407.83     31.45 o 
  -3   3  15       10.05       53.73     32.39 o 
  -1   3  15       68.20       97.60     38.02 o 
   1   3  15      308.00      281.10     51.39 o 
   3   3  15      228.95      289.30     45.31 o 
   5   3  15       26.73       72.15     38.58 o 
   7   3  15       69.20       78.09     32.31 o 
   9   3  15      296.28      300.98     52.52 o 
  11   3  15      558.61      653.36     61.78 o 
 -22   4  15      490.71      620.66     57.65 o 
 -20   4  15      171.89      190.09     48.11 o 
 -18   4  15       36.31       16.15     35.45 o 
 -16   4  15       50.87       56.14     38.35 o 
 -14   4  15        1.84       23.75     41.17 o 
 -12   4  15      656.36      758.76     72.75 o 
 -10   4  15       18.69       41.39     41.39 o 
  -8   4  15      782.62      635.90     43.53 o 
  -6   4  15      247.53      207.02     33.51 o 
  -4   4  15       30.36       36.74     36.74 o 
  -2   4  15      258.89      212.18     34.53 o 
   0   4  15      471.70      422.28    319.84 o 
   2   4  15        0.03       54.42     34.77 o 
   4   4  15      529.54      506.59     60.79 o 
   6   4  15       39.90       24.21     35.75 o 
 -13   5  15     1394.21     1417.27    100.28 o 
 -11   5  15       71.92      113.07     43.96 o 
  -9   5  15       92.88       80.24     41.96 o 
  -7   5  15      302.68      322.26     57.07 o 
  -5   5  15      352.95      495.30     60.60 o 
  -3   5  15        3.25       38.81     38.81 o 
 -30   0  16      197.13      205.45     47.45 o 
 -28   0  16       16.29       27.47     36.90 o 
 -26   0  16        1.04       44.06     35.43 o 
 -24   0  16      337.06      236.33     35.94 o 
 -22   0  16       24.55       20.76     35.04 o 
 -20   0  16      250.45      247.52     71.61 o 
 -18   0  16     1932.83     2435.96    110.00 o 
 -16   0  16       64.60        0.00     27.80 o 
 -14   0  16      513.30      613.03     62.11 o 
 -12   0  16     3625.78     3760.90    134.92 o 
 -10   0  16     2499.26     2423.63    108.49 o 
  -8   0  16      369.26      347.84     52.73 o 
  -6   0  16       43.16        3.77     32.72 o 
  -4   0  16       66.75       42.95     35.72 o 
  -2   0  16      416.56      399.93     56.67 o 
   0   0  16     1835.27     2407.92     79.85 o 
   2   0  16       63.48       56.42     48.85 o 
   4   0  16      172.23      232.11     49.95 o 
   6   0  16      781.75      993.24     76.44 o 
   8   0  16      985.73     1207.03     93.72 o 
  10   0  16      806.40     1014.44     87.59 o 
  12   0  16      113.11      136.35     46.96 o 
 -29   1  16        5.79       31.27     34.55 o 
 -27   1  16       25.48      104.67     39.87 o 
 -25   1  16       93.52       17.11     39.21 o 
 -23   1  16      154.01       40.45     40.45 o 
 -21   1  16      331.52      289.11     41.60 o 
 -19   1  16      408.54      523.10     58.40 o 
 -17   1  16        6.31       11.12     30.88 o 
 -15   1  16       40.37       47.44     26.98 o 
 -13   1  16      133.06       28.39     38.53 o 
 -11   1  16      548.11      658.91     57.86 o 
  -9   1  16      484.41      507.50     55.23 o 
  -7   1  16        6.14       10.21     27.08 o 
  -5   1  16        9.86       30.59     31.76 o 
  -3   1  16        0.86       13.36     35.90 o 
  -1   1  16      366.71      416.25     47.09 o 
   1   1  16       29.50       68.07     26.78 o 
   3   1  16      394.51      376.45     51.52 o 
   5   1  16      404.00      398.21     55.12 o 
   7   1  16      535.14      582.52     59.24 o 
   9   1  16       98.01       23.28     39.04 o 
  11   1  16      200.72      251.35     50.80 o 
 -26   2  16        1.28       12.78     32.35 o 
 -24   2  16        0.53       37.40     35.79 o 
 -22   2  16       76.84      129.50     34.69 o 
 -20   2  16        0.54       39.56     31.48 o 
 -18   2  16      136.75       34.64     37.07 o 
 -16   2  16        0.93        7.62     28.51 o 
 -14   2  16       27.19       47.93     36.35 o 
 -12   2  16     1996.80     1540.77     36.11 o 
 -10   2  16      138.14       33.85     33.85 o 
  -8   2  16      210.67      187.17     33.53 o 
  -6   2  16       10.81       24.69     30.86 o 
  -4   2  16        1.13       30.13     30.13 o 
  -2   2  16      214.61      265.43     44.11 o 
   0   2  16      621.02      619.56     50.92 o 
   2   2  16        1.30        3.70     26.23 o 
   4   2  16       12.09       21.62     31.89 o 
   6   2  16     1001.93      924.02     70.60 o 
   8   2  16       51.88       53.15     38.69 o 
  10   2  16       91.25      109.06     35.16 o 
 -23   3  16       63.49       62.73     41.44 o 
 -21   3  16       18.65       31.23     31.23 o 
 -19   3  16       56.96       39.20     39.20 o 
 -17   3  16      228.89      186.39     35.33 o 
 -15   3  16       24.98        3.92     35.69 o 
 -13   3  16        2.33       11.34     33.23 o 
 -11   3  16      233.26       56.38     38.49 o 
  -9   3  16      390.04      324.75     40.15 o 
  -7   3  16      591.64      442.39     32.93 o 
  -5   3  16       69.60        0.00     29.97 o 
  -3   3  16      206.38      202.51     55.60 o 
  -1   3  16      873.05     1009.78     70.35 o 
   1   3  16        9.13       35.78     35.78 o 
   3   3  16     1110.55     1206.20     80.16 o 
   5   3  16       61.01       96.30     34.16 o 
   7   3  16      751.39      813.93     67.79 o 
 -18   4  16      149.93      193.09     45.00 o 
 -16   4  16      319.66      336.72     59.45 o 
 -14   4  16       11.67       68.09     36.50 o 
 -12   4  16      487.47      491.16     70.92 o 
 -10   4  16      473.34      474.46     61.60 o 
  -8   4  16      201.31      330.65     52.26 o 
  -6   4  16       74.92      131.58     33.82 o 
  -4   4  16        3.00       46.23     31.31 o 
  -2   4  16       67.51      123.26     44.69 o 
   0   4  16      264.96      373.07     36.75 o 
 -25   1  17      624.79      858.26     74.44 o 
 -23   1  17       14.30       16.78     33.55 o 
 -21   1  17       17.59       24.37     31.55 o 
 -19   1  17        0.40       63.32     31.86 o 
 -17   1  17      123.09       69.72     35.26 o 
 -15   1  17      198.22       37.76     33.03 o 
 -13   1  17      387.42      279.47     32.35 o 
 -11   1  17       20.87       10.80     31.62 o 
  -9   1  17       55.13       35.80     36.94 o 
  -7   1  17        2.04       17.66     32.68 o 
  -5   1  17       19.63       31.83     32.94 o 
  -3   1  17      166.39      294.20     53.59 o 
  -1   1  17      897.60      673.95     28.37 o 
   1   1  17       44.06       21.25     33.30 o 
   3   1  17     1710.16     1727.07     90.62 o 
   5   1  17      472.27      394.84     54.72 o 
   7   1  17       29.13       96.41     32.02 o 
 -24   2  17      300.19      327.59     52.43 o 
 -22   2  17      273.51      213.67     51.97 o 
 -20   2  17        7.08       11.96     30.48 o 
 -18   2  17        9.85       15.80     33.14 o 
 -16   2  17      157.72       61.82     34.94 o 
 -14   2  17      104.02      117.57     37.40 o 
 -12   2  17      592.98      509.80     38.63 o 
 -10   2  17     1006.36      789.53     25.88 o 
  -8   2  17       74.40       14.45     28.55 o 
  -6   2  17        1.16       39.55     36.25 o 
  -4   2  17      158.60      196.94     41.20 o 
  -2   2  17      354.53      196.84     45.64 o 
   0   2  17      485.11      579.99    373.52 o 
   2   2  17       87.00      112.34     34.43 o 
   4   2  17      483.47      491.26     56.38 o 
   6   2  17      170.69      152.93     42.48 o 
 -19   3  17        0.30       52.79     30.12 o 
 -17   3  17        0.32       59.95     28.67 o 
 -15   3  17       14.76       15.61     35.69 o 
 -13   3  17      151.21      127.69     47.00 o 
 -11   3  17       14.87       11.39     34.56 o 
  -9   3  17       32.06        7.65     38.62 o 
  -7   3  17      361.54      431.68     52.29 o 
  -5   3  17      338.44      418.28     51.35 o 
  -3   3  17      140.29      104.31     40.52 o 
  -1   3  17       61.19       85.67     36.22 o 
   1   3  17      125.59       48.88     43.37 o 
 -22   0  18        5.22       13.01     33.90 o 
 -20   0  18       16.29       37.93     36.34 o 
 -18   0  18      198.31      330.43     48.95 o 
 -16   0  18       99.50      129.93     36.23 o 
 -14   0  18       24.68       38.75     43.52 o 
 -12   0  18      506.65      350.30     35.89 o 
 -10   0  18        2.74       15.53     32.23 o 
  -8   0  18       36.62       11.64     35.30 o 
  -6   0  18       28.73       92.14     35.04 o 
  -4   0  18        8.40       34.20     34.20 o 
  -2   0  18       16.81       28.01     37.95 o 
   0   0  18     1593.43     2137.59     69.58 o 
   2   0  18       10.41        5.08     42.56 o 
   4   0  18      106.92      112.32     52.70 o 
 -21   1  18        9.97        8.31     40.03 o 
 -19   1  18        8.55       44.13     25.64 o 
 -17   1  18      173.81      200.87     39.04 o 
 -15   1  18      438.27      536.76     55.17 o 
 -13   1  18       57.72       30.27     33.97 o 
 -11   1  18      317.32      263.92     33.93 o 
  -9   1  18      136.74      146.85     43.91 o 
  -7   1  18       33.32        3.54     42.55 o 
  -5   1  18       39.83       64.88     26.51 o 
  -3   1  18      316.92      364.68     48.71 o 
  -1   1  18       86.01      110.68     41.17 o 
   1   1  18      498.77      529.38     58.46 o 
   3   1  18      230.96      209.09     51.05 o 
 -18   2  18       36.89        7.98     35.92 o 
 -16   2  18       49.97      120.76     37.24 o 
 -14   2  18        3.42       22.99     32.69 o 
 -12   2  18      235.00      267.67     46.98 o 
 -10   2  18      216.78      234.04     39.06 o 
  -8   2  18      278.29      260.88     43.08 o 
  -6   2  18      168.53      131.14     35.61 o 
  -4   2  18        3.07       32.03     32.03 o 
  -2   2  18       80.61       79.33     36.18 o 
   0   2  18       56.14       32.34     24.56 o 
 -11   1  19       18.19       14.93     32.57 o 
  -9   1  19       48.14       47.80     31.42 o 
                                                 
